# Supplementary material for: The effect of fentanyl combined with linezolid on in-hospital mortality in mechanically ventilated patients: A retrospective cohort study
Source: PLoS One. 2026 Jan 28;21(1):e0337648. doi: 10.1371/journal.pone.0337648 (PMC12851449; doi:10.1371/journal.pone.0337648)
Supplement: S1 Data — (XLSX) [file pone.0337648.s001.xlsx]

## Sheet: data
group	hospital_expire_flag	LOS hospital	age	gender	Race	BMI	firstday-gcs	sirs	suspected_infection	positive_culture	antibiotic	temperature	glucose	wbc	neutrophils	lymphocytes	eosinophils	alt	ast	creatinine	myocardial_infarct	peripheral_vascular_disease	cerebrovascular_disease	chronic_pulmonary_disease	rheumatic_disease	peptic_ulcer_disease	liver_disease	diabetes	renal_disease	malignant_cancer	Fentanyl	Linezolid
0	0	3.9125	61-70	1	1	37.2062	15	3			0	37.4575	144	14.3	13.71	0.87	0.02	269	260	1.2	1	0	0	0	0	0	0	0	0	0	1	0
0	0	21.3639	51-60	1	0	58.642	15	0			0	36.8517	91.5455	8.425	0.805	95.98	0	32	34.6667	1.43333	1	1	0	1	0	0	0	0	0	0	1	0
0	0	6.12847	18-20	0	0	25.2342	15	3	1	0	1	38.4	117.5	6.25	5.175	0.895	0	265.5	391	0.6	0	0	0	0	0	0	0	0	0	0	1	0
0	1	8.76181	81-90	0	1	30.6703	3	2	1	0	1	37.0157	130.5	13.175	7.14	2.82	0.33	10	15	2.85	0	0	0	0	0	0	0	0	0	1	1	0
0	0	7.71528	51-60	1	0	29.5807	3	3			0	36.846	169.5	20.9	1182.6	4.45	0	265.5	481	1.02	1	0	0	0	0	0	0	0	0	0	1	0
1	0	4.61736	81-90	1	0	20.3727	11	3	1	0	1	34.35	111	9.775	8.54	0.72	0.03	19.6667	37.3333	1	1	0	1	0	0	0	0	0	1	0	1	1
0	0	5.57222	81-90	1	1	17.8516	12	0	1	0	1	36.8571	85.25	8.63333	7	1.52	0.09	26	35	0.866667	0	0	0	0	0	0	0	0	0	0	1	0
0	0	8.84444	61-70	1	1	40.2494	12	4	1	0	1	36.5557	89	13.6	948.44	136.24	138.86	21	18	1.03333	0	0	0	0	0	0	0	0	0	0	1	0
0	1	1.58889	91-100	0	0	19.1111	15	3	1	0	1	37.0567	131.9	7.35	9.39	0.6	0.01	59.3333	116	0.8	1	0	0	0	0	0	0	1	0	0	1	0
0	0	1.54931	71-80	0	1	26.8302	15	2	1	0	1	36.7857	150.167	11.05	8.68	0.92	0.1	7	11	0.9	0	0	0	1	0	0	0	1	0	1	1	0
0	1	1.99375	31-40	0	0	23.2507	15	4	1	1	1	36.5014	157.222	23.375	21.1167	0.836667	0	12.6667	40.3333	0.76	0	0	1	0	0	0	0	0	0	0	1	0
0	0	13.2917	61-70	1	0	25.1811	13	2	0		1	36.6029	96.2	8.15	14.87	75.68	0.00333333	20	22	0.7	0	0	0	0	0	0	0	0	0	0	1	0
0	1	4.14583	71-80	1	0	29.952	15	3	1	1	1	36.5183	187.333	39.8	3242.4	77.2	0	47	19	1.1	0	0	0	1	0	0	0	0	0	0	1	0
0	0	7.41875	71-80	1	1	29.1003	10	1			0	36.6567	120.5	10.82	6.74	2.66	0.1	15	18	0.7	0	0	1	0	0	1	0	1	0	0	1	0
0	0	10.3194	61-70	0	0	26.9605	13	3	1	0	1	37.283	167.667	9.54286	486.42	162.14	3.35	40	48	0.766667	0	0	0	0	0	0	1	0	0	0	1	0
0	0	26.0188	81-90	1	1	32.1001	13	2	1	1	1	36.8144	96	12.38	12.46	294.22	2.6	13	25	0.7	0	0	0	0	0	0	0	0	0	0	1	0
0	0	20.441	41-50	0	1	30.6464	7	4	1	0	1	37.4567	127	14.825	1317.94	199.96	13.4	23	22	0.633333	0	0	1	1	0	0	0	0	0	0	1	0
0	0	5.77153	81-90	1	1	26.9939	15	2	1	0	1	36.3814	84	9	746.1	98.1	7.2	40	426	1.3	0	0	0	0	0	0	0	0	1	1	1	0
0	1	6.05625	81-90	0	1	20.3428	3	3	1	1	1	35.8671	128.727	10.75	755.22	38.54	1.64	27	43	0.8	1	1	0	1	1	0	1	0	0	0	1	0
0	1	1.54236	71-80	0	1	35.7333	3	4	1	1	1	38.4937	274	11.7667	342.28	159.9	4.54667	19.6667	44	1.5	0	0	0	0	0	0	1	0	0	0	1	0
0	1	11.7111	61-70	1	1	23.4568	3	2	1	0	1	37.1357	115.167	8.28	21.71	0.57	0	11	27	1.95	0	0	0	1	0	0	1	0	1	1	1	0
0	1	13.6938	71-80	1	0	32.3192	14	3	1	0	1	36.9312	157.667	12.25	10.805	0.38	0	107.5	217	2.2	1	0	0	1	0	0	0	0	1	0	1	0
0	0	3.97917	81-90	0	1	31.3978	13	3	1	0	1	36.7333	159.667	11.2	6.21	3.35	0.02	110.333	166.667	2.425	0	0	0	0	0	0	0	1	1	0	1	0
0	0	19.9535	81-90	1	1	28.3987	14	3			0	36.5688	132.5	27.3	2485	1.68	0	200.5	49	1.05	0	0	1	0	0	1	0	0	0	0	1	0
0	0	6.95556	51-60	0	0	43.0038	10	1	1	0	1	37.2543	112	6.5	536.907	66.38	15.49	11	25.5	1.1	0	0	0	0	0	0	0	0	0	0	1	0
0	0	18.4229	61-70	0	1	35.2	13	2	1	0	1	37.1986	84	8.35	6.97	58.9	0	27	35	5.45	0	0	1	1	0	0	0	0	1	0	1	0
0	0	2.84514	41-50	1	0	22.0386	15	2			0	37.1125	95.6667	7.075	3.22	0.68	0	49	105	0.6	0	0	0	0	0	0	0	0	0	0	1	0
0	0	8.75625	41-50	1	0	37.7512	15	3	1	0	1	37.185	131	17.2	1460.28	98.04	86	17	38	0.9	0	0	0	0	0	0	0	0	0	0	1	0
0	0	2.59167	41-50	0	1	20.5586	15	4	1	0	1	36.8413	158.667	17.6	1529.62	27.56	4.92	19	19	0.7	0	0	0	1	0	0	0	0	0	0	1	0
0	0	2.16458	71-80	0	1	24.9925	15	2	1	0	1	37.53	86	4.3	478.395	73.5	0.895	34.5	42	0.85	0	0	0	0	0	0	0	1	0	0	1	0
0	0	14.7896	81-90	1	0	33.46	3	0	1	0	1	32.36	123.75	8.65	1917.69	0.465	8.34	223.5	24	3.05	0	1	1	0	0	0	0	1	1	0	1	0
0	1	3.61597	81-90	0	0	33.1313	4	2	1	0	1	37.0933	137.417	9.96667	7.72	0.65	0.015	16	20	1.9	0	0	0	1	0	0	0	0	0	0	1	0
0	0	14.6229	61-70	1	1	23.6328	14	2	1	0	1	36.584	140.857	18.65	1027.5	164.4	27.4	101	155	9.525	0	0	0	0	0	0	1	1	1	1	1	0
0	0	9.60625	71-80	0	0	33.4977	15	3	1	0	1	36.89	286.75	39.95	37.315	0.925	0	20.5	19.5	1.3	0	0	0	0	0	0	0	1	0	0	1	0
0	0	2.49375	21-30	1	0	24.3778	11	3			0	36.962	105.5	8.1	492.78	301	30.1	33	31	0.95	0	0	0	0	0	0	0	0	0	0	1	0
0	0	6.83125	71-80	0	0	23.7941	14	3	1	0	1	36.86	177.571	18.8	15.1	1.41	0	176	304	0.716667	0	0	0	0	0	0	0	1	0	0	1	0
0	0	8.575	81-90	1	1	29.4535	13	3	1	0	1	36.9533	151.714	9.5	8.21	1.42	0.075	33	35	1.28	0	0	0	0	0	0	0	1	1	0	1	0
0	0	23.8028	71-80	0	1	24.8442	13	3	1	0	1	37.7294	104	0.233333	0.005	0.295	0	10	24.5	0.5	0	0	0	0	0	0	0	0	0	0	1	0
0	0	7.66458	51-60	1	1	19.7232	14	2			0	37.14	87	11.55	789.87	302.84	5.65	78	104.5	0.75	0	0	0	0	0	0	0	0	0	0	1	0
0	0	9.68472	41-50	1	1	23.4568	14	3	1	0	1	38.0618	86.5	8	7.768	0.868	0.00333333	94.5	174.5	0.9	0	0	0	0	0	0	0	0	0	0	1	0
0	0	6.81111	21-30	1	0	27.3982	3	4	1	0	1	37.4633	114	21.3333	20.275	1.795	0.005	2263.5	2116	1.73333	1	0	0	0	0	0	0	0	0	0	1	0
0	1	2.56667	71-80	0	0	28.5156	15	4	1	0	1	35.5727	184.1	19.45	8.72	1.76	0.06	209	321.333	1.73333	0	1	0	0	0	0	0	1	0	0	1	0
0	1	2.09028	51-60	1	0	29.4118	15	4	1	0	1	35.8994	213.429	7.71111	591.1	75.8	10.7	58	322	4	0	0	1	0	0	0	1	0	0	0	1	0
0	0	25.5118	61-70	0	0	23.1849	3	4	1	0	1	37.4225	177.75	4.3	3.17	0.29	0	168	639.5	1.5	1	0	0	0	0	0	0	0	1	0	1	0
0	0	17.4549	51-60	1	1	33.0579	6	3	1	0	1	36.685	337.333	16	1825.78	75.27	1.93	131.333	26	1.03333	1	0	0	0	0	0	0	1	0	0	1	0
0	0	1.49722	21-30	1	0	32.2087	13	2			0	37.1383	83.5	13.25	9.78	1.95	0.13	4	52.3333	0.65	0	0	0	0	0	0	0	0	0	0	1	0
0	0	4.79514	61-70	1	1	26.5731	15	4	1	0	1	37.36	129	15.05	12.41	1.655	0.075	18	20	3.9	0	0	0	0	0	0	0	1	0	0	1	0
0	1	1.73681	51-60	1	0	32.2455	15	3	1	0	1	36.08	150.2	9.82	801.22	71.78	11.64	248.5	1622.5	1.775	1	0	0	0	0	0	1	0	0	0	1	0
0	1	1.61181	51-60	0	0	39.3316	3	4	1	0	1	37.7267	99.2727	16.4667	11.32	1.4	0.78	14	90	2.7	0	0	0	0	0	0	1	0	1	0	1	0
0	0	10.8229	71-80	0	0	32.2581	10	3	1	0	1	36.87	362.538	18.98	19.74	0.63	0	260	358.5	2.45	1	0	0	1	0	0	0	1	1	0	1	0
0	0	7.11528	71-80	1	0	32.9758	15	2	1	0	1	36.9717	147	6.3	5.49	1.38	0.03	10	16	1	1	0	0	1	0	0	0	0	0	0	1	0
0	1	3.43472	41-50	0	1	31.0512	6	2	1	0	1	37.355	114.5	6.95	606	95.25	1.5	12.5	21.5	0.616667	0	0	0	0	0	0	0	0	0	0	1	0
0	0	9.63194	81-90	1	0	26.546	14	2			0	36.51	107.4	9.53333	24.01	1.21	0.34	27	29	0.966667	0	0	0	0	0	1	0	0	0	0	1	0
0	0	6.60625	61-70	0	0	40.4995	15	2			0	36.8867	159.333	13.0667	11.76	0.78	0.01	11	16	0.933333	0	1	0	0	0	0	0	0	0	0	1	0
0	0	3.95139	61-70	0	1	14.7015	15	2			0	36.734	108.5	8.63333	4.09	3.29	0.06	15	32.5	0.533333	0	0	0	1	0	0	0	0	0	0	1	0
0	0	11.0882	51-60	1	0	28.2915	15	3			0	37.145	98.8	14.125	12.56	0.44	0.015	69.6667	52.3333	10.58	0	0	0	0	0	0	1	0	1	0	1	0
0	0	9.96319	71-80	1	1	28.7659	10	4	1	0	1	37.1429	125.25	14.3667	9.905	2.215	0.09	71	28.5	0.8	0	1	1	1	0	0	0	0	0	0	1	0
0	0	2.39514	81-90	0	1	39.0311	13	2			0	36.9078	142	10.5333	944.28	200.08	17.08	10	15	0.866667	0	0	0	0	0	0	0	0	0	0	1	0
0	0	5.25347	91-100	1	1	29.952	8	3	1	0	1	36.8486	99.6	13.4	1215.84	69.36	13.6	18	81	0.75	0	0	0	0	0	0	0	0	0	0	1	0
0	0	1.33681	41-50	1	1	19.8932	15	2			0	36.7071	103	8.66667	5.495	1.76	0.205	21	25	0.866667	0	0	0	1	0	0	0	0	0	0	1	0
0	0	33.259	71-80	0	0	24.78	7	4	1	0	1	37.5786	89	14.8333	12.84	0.48	0	14	75	0.933333	0	0	0	1	0	0	0	0	0	0	1	0
0	0	9.72569	61-70	1	0	18.2563	9	3	1	0	1	37.42	132	13.6	10.2	1.5	0.14	32	30	2.36667	0	0	1	0	0	0	0	0	0	0	1	0
0	0	24.7847	41-50	1	1	91.6049	9	3	1	0	1	37.179	211.6	16.8	21.67	0.74	10.48	60	196	5.06667	0	0	0	0	0	0	0	1	0	0	1	0
0	0	2.1625	51-60	0	1	28.2407	15	1			0	36.9429	85	7.86	672.51	202.57	6.09	11	18	0.65	0	0	0	0	0	1	0	0	0	0	1	0
0	0	14.3236	71-80	0	0	33.7539	10	3	1	0	1	36.1694	133.875	8.34	370.2	48.05	0	21	60	1.62	0	0	1	1	0	1	0	0	0	0	1	0
0	0	5.04444	81-90	0	1	35.3491	10	2			0	37.035	106.667	14.1	1131.36	205.58	6.8	39	189	1.8	1	0	0	1	0	0	0	0	0	0	1	0
0	0	13.5681	91-100	0	0	24.3778	8	3	1	0	1	36.9043	157.25	13.4	10.98	0.24	0	57	68.5	0.8	0	0	1	0	0	0	0	0	0	0	1	0
0	0	5.74236	91-100	1	1	26.8745	14	3	1	0	1	35.8983	104.625	21.275	1553.54	114.18	3.46	15	33	1.475	0	1	0	0	0	1	0	0	1	0	1	0
0	0	10.6611	71-80	1	1	26.2176	11	4	1	0	1	37.7483	104.75	16.35	1363.6	49.05	0	19	21	3.55	1	0	0	1	0	0	0	1	1	0	1	0
0	1	3.29236	71-80	1	1	32.5774	3	3			0	36.0075	145.286	16.45	2054.08	105.28	2.24	170	399	1.92	0	1	0	0	0	0	1	0	0	0	1	0
0	1	8.10694	71-80	0	0	31.9559	3	3	1	0	1	36.39	128.636	9.7	771.325	186.75	8.175	52	123	1.38	0	0	0	1	0	0	1	0	1	0	1	0
0	1	0.241667	51-60	0	1	25.2926	15	4	1	0	1	36.8091	209.4	16.9333	19.395	2.75	0	17.5	142.75	1.56667	0	0	0	0	0	0	1	0	0	0	1	0
0	0	21.8	41-50	1	1	27.2588	7	3	1	0	1	37.205	94.3333	6.7	641.58	57.72	6.66	28	34	0.65	0	0	0	0	0	0	0	0	0	0	1	0
0	1	2.73958	61-70	1	0	24.1762	3	3	1	0	1	33.9	324.786	18.22	1563.75	179.95	8.35	176.333	390.333	1.83333	1	0	0	0	0	0	0	1	0	0	1	0
0	0	11.5167	81-90	1	1	23.0469	11	3	1	0	1	36.5183	151.333	7.56667	682.5	49.82	0.38	20	21	1.43333	1	1	0	0	0	0	0	0	1	1	1	0
0	0	2.05694	91-100	1	1	27.2266	15	2			0	36.3425	96	9.8	654.75	211.46	21.34	201	143	1.65	0	1	0	0	0	0	0	0	1	0	1	0
0	0	2.47014	61-70	1	1	26.2966	14	3			0	36.78	100	12.8	1052.65	230.46	9.85	56	23	0.9	0	0	0	1	0	0	0	0	0	0	1	0
0	0	1.14722	71-80	1	1	30.8358	15	2			0	35.8723	121.75	10.1	553.32	1.085	22.275	26.5	156	1.35	0	1	0	1	0	0	0	1	1	0	1	0
0	0	3.55	51-60	1	1	26.3224	15	3	1	0	1	37.6343	187	10.9	904.7	119.9	0	22	51	0.8	0	0	0	1	0	0	1	0	0	0	1	0
0	0	1.125	41-50	0	1	18.0599	15	2	1	0	1	36.808	79	14.8333	1398.25	253.75	28	17	26	0.8	0	0	0	0	0	0	0	0	0	0	1	0
0	0	10.7076	51-60	1	1	24.9079	13	4	1	0	1	36.8738	132.1	20.4	14.1875	2.4	0.0625	7	17	2.28	0	0	0	0	0	0	0	0	1	0	1	0
0	0	21.6993	81-90	1	0	21.4204	9	2	1	0	1	37.2425	98.5	12.7	10.46	1.22	0.05	28	45	3.5	0	0	0	0	0	0	0	0	1	0	1	0
0	1	1.23542	71-80	0	1	21.4357	15	4	1	1	1	37.922	134.733	9.725	1.9	1.56	0.08	15	47	3.625	0	0	0	1	0	0	1	0	1	0	1	0
0	0	6.64444	31-40	0	0	33.3426	7	4	1	0	1	37.864	144	34.1	25.76	1.45	0.03	166	120.333	0.9	0	0	0	0	0	0	0	0	0	0	1	0
0	1	3.25694	51-60	0	0	39.6021	3	3	1	1	1	36.953	137.583	19.65	183.7	16.7	0	14	24.6667	1.92	0	1	0	1	0	0	0	1	0	0	1	0
0	0	1.93681	41-50	0	0	32.4219	15	3			0	36.7767	125	11.325	553.86	399.84	15.3	16	15	0.6	0	0	0	0	0	0	0	1	0	0	1	0
0	0	22.784	51-60	1	1	29.8904	3	3	1	0	1	37.7683	173.5	20.65	39.87	0.18	24.18	80	52	0.9	0	1	1	0	0	0	0	0	0	0	1	0
0	1	2.34375	71-80	0	1	25.6204	3	4	1	0	1	37.5386	223	32.1333	3990.69	41.7	8.34	135	107	2.06667	0	0	0	0	0	0	1	1	0	0	1	0
0	0	22.8174	81-90	1	1	22.2041	15	4	0		1	36.485	112.667	11	834.1	66.5	18.05	111	18	0.925	0	0	1	0	0	1	0	0	0	0	1	0
0	0	7.43056	81-90	0	1	21.1876	14	1			0	37.8517	115.75	10.3	11.48	1.03	8.7	8	22	0.9	0	0	1	0	0	0	0	0	0	0	1	0
0	0	15.8514	61-70	1	1	32.0759	13	3	1	0	1	36.4857	261.2	16.1333	12.63	1.735	0.005	3043.25	10510	1.7	0	0	0	0	0	0	0	1	0	1	1	0
0	0	16.9993	61-70	1	0	24.9173	13	3	1	0	1	36.7912	232.75	19.92	1897.07	41.1	6.53333	279.5	362	0.94	0	0	0	0	0	0	1	0	1	0	1	0
0	1	3.52986	41-50	1	0	26.7755	11	3	1	0	1	37.121	111.333	13.3667	8.3	2.505	0.145	68.5	101.5	0.833333	1	0	0	0	0	0	0	0	0	0	1	0
0	1	0.128472	81-90	0	0	25.0173	15	4	1	0	1	37.09	75.4444	15.9167	15.65	1.5	0.035	63.75	116.75	0.72	1	0	0	1	0	0	0	0	0	0	1	0
0	1	2.52778	31-40	1	1	30.1235	15	4	0		1	37.4325	91.7778	9.75	2.46	0.67	0.03	55	339.5	1.5	0	0	0	0	0	0	1	0	0	0	1	0
0	0	14.8181	51-60	1	0	23.8935	11	2			0	37.4937	178.5	10.95	816.2	200.2	11	26	23	0.85	0	0	1	0	0	0	0	1	0	0	1	0
0	1	6.11111	61-70	0	0	46.5957	4	1	1	0	1	36.3407	122.667	11.375	10.09	0.455	0	17	30.3333	0.925	0	0	1	0	0	0	0	0	0	0	1	0
0	1	8.825	61-70	0	1	34.6021	3	3	1	0	1	37.0167	279.75	22.3	16.76	1.68	0.26	14	13	3.73333	0	0	0	0	0	0	0	1	0	0	1	0
0	0	5.95972	81-90	0	1	27.5133	14	3			0	36.555	134	12.48	989.05	185.738	3.0825	11	21.5	1.38	0	0	0	0	0	0	0	0	1	0	1	0
0	1	1.48194	81-90	0	1	21.7274	15	3	1	0	1	36.9675	153.75	6.41667	9.06	1.41	0.035	785	1395.5	1.15	0	0	0	1	0	0	0	0	0	0	1	0
0	0	4.43611	71-80	1	0	29.4313	15	3	1	0	1	36.86	155	19.85	19.7	0.42	0.01	40	137	1.13333	1	0	0	1	0	0	0	0	0	0	1	0
0	0	11.2278	61-70	1	1	23.6081	3	4	1	0	1	38.3625	108.4	15.8	16.7	0.31	0	26	50	1.26667	0	0	0	0	0	0	0	0	0	0	1	0
0	0	29.7076	21-30	0	1	47.0968	3	4	1	0	1	37.9367	118	19.35	1658.7	145.5	62.08	12	17	0.75	0	0	0	0	0	0	1	0	0	0	1	0
0	0	5.6875	91-100	0	1	27.7008	14	2			0	36.4443	92	7.26	590.91	123.735	10.8	14	23	0.9	0	0	0	0	0	0	0	0	0	0	1	0
0	0	5.68611	81-90	1	0	21.0516	14	2			0	35.3822	164.7	5.53333	28.43	0.6	7.07	70	37	2.9	0	1	0	1	0	0	0	1	1	0	1	0
0	0	15.9014	41-50	1	0	24.5714	3	4	1	0	1	37.7413	126	17.6333	462.25	117.5	0	34.5	60.5	1.33333	0	0	0	0	0	0	1	0	0	0	1	0
0	0	14.0875	91-100	1	0	30.1896	4	3	1	0	1	37.0086	203	11.55	808.235	267.45	33.9	24	27	2.25	0	0	0	0	0	0	0	1	1	0	1	0
0	0	24.6104	61-70	1	0	25.7276	3	2	1	0	1	37.4867	135	9.84	8.95	1.14	0	99	616	1.16667	1	0	0	0	0	0	0	0	1	0	1	0
0	0	5.38889	61-70	1	1	33.7925	15	4	1	0	1	37.4936	124	11.0167	738.76	129.72	11.04	20	27	0.76	0	0	0	0	0	0	0	0	0	1	1	0
0	0	17.7174	41-50	1	0	32.5	10	4	1	0	1	37.6187	79.3636	10.2	696.95	100.75	4.75	93.5	291	4.3	0	0	0	0	0	0	0	0	1	0	1	0
0	1	4.89583	61-70	1	1	36.998	3	3	1	1	1	36.6033	81.8	66.8667	58.05	0.61	0	11.5	56	3.98	0	0	0	0	0	0	1	0	0	0	1	0
0	0	7.13472	91-100	0	1	19.6511	15	3			0	36.5833	168	9.62	220.22	26	0.26	19	34	0.6	0	0	0	0	0	0	0	0	0	0	1	0
0	0	6.59375	71-80	0	1	20.6489	15	3	1	0	1	36.6933	100	5.8	506.92	40.6	2.9	19	39	0.6	0	0	0	1	0	0	0	0	0	1	1	0
0	0	8.11389	61-70	0	1	60.0595	14	2	1	0	1	36.8157	171.625	16.2	18.02	0.4	0	3	17	1.325	0	0	0	1	0	0	0	1	1	0	1	0
0	0	10.0021	61-70	1	1	39.2563	7	2			0	36.966	115	3.2	1148	0.19	10.85	140.5	277	1.2	0	1	0	1	0	0	0	0	0	0	1	0
0	0	10.1181	71-80	1	1	50.4356	15	3			0	37.2071	168.4	9.1875	4.56	0.635	0.09	11	25	1.7	0	0	0	0	0	0	0	1	0	0	1	0
0	1	1.10972	61-70	1	0	23.2422	15	4	1	0	1	37.2543	140	5.5	721.5	144.3	11.1	21.5	30	0.8	1	0	0	1	1	0	0	0	0	0	1	0
0	0	14.5069	61-70	1	1	25.9752	10	3	1	1	1	36.826	112	15.4	1443.34	46.13	5.53	35	55	1.25	0	0	0	0	0	0	0	0	1	0	1	0
0	1	1.87639	61-70	0	1	37.6892	15	2			0	36.812	173.875	17.45	11.8	1.34	0	83	27	6.775	1	1	0	0	0	0	0	1	0	0	1	0
0	0	15.6431	41-50	1	0	26.609	5	1	1	0	1	36.7967	143.333	4.4	249.2	118.4	6.4	19	29	1.7	0	0	0	0	0	0	1	1	0	0	1	0
0	0	8.48611	51-60	0	0	21.5019	14	3	1	0	1	36.779	100.429	10.9714	285.085	1.91	0	14	20	0.475	0	0	0	0	0	0	0	0	0	0	1	0
0	0	3.75486	71-80	1	1	31.7901	14	3			0	36.6814	101.5	8.55	8.74	0.48	0	9	16	1.3	0	0	0	1	0	0	0	0	1	0	1	0
0	1	1.28264	41-50	0	1	28.2284	15	3	1	1	1	36.7356	94.7619	3.54286	0.62	0.46	0.275	35.3333	121.333	2.15	0	0	0	0	0	0	1	0	0	0	1	0
0	0	2.69653	41-50	0	1	17.8516	15	2			0	37.2786	98	5.1	3.91	1.09	0.035	29.5	30	0.733333	0	0	0	0	0	0	0	0	0	0	1	0
0	0	3.62917	51-60	1	0	28.7211	15	3			0	37.16	129	18.75	14.35	144.4	16.025	8	18	0.85	0	0	0	0	0	0	0	0	0	0	1	0
0	0	10.4854	71-80	0	0	24.3517	14	3	1	0	1	36.9	89.5	11.25	1057.2	96	6	12	33	0.6	0	0	0	1	0	0	0	0	0	0	1	0
0	0	12.0806	61-70	1	1	26.9641	7	1	1	0	1	36.7771	105.25	9.9	851	87	6	15	27.3333	4.14	0	0	0	0	0	0	1	0	0	0	1	0
0	0	12.8389	81-90	0	0	22.2251	6	3	1	0	1	37.0455	151.4	14.15	1342.36	68.08	7.4	21	79	1.7	0	0	1	0	0	0	0	0	0	0	1	0
0	0	34.4507	71-80	1	1	32.526	9	2	0		1	36.6117	113	8	8.18	1.03	0.01	36	41	1.2	0	0	0	0	0	0	0	0	0	0	1	0
0	0	1.99931	31-40	1	1	15.3633	15	1			0	36.5071	99.8	7.8	504.72	185.04	3.6	35	36	0.833333	0	0	0	0	0	0	0	0	0	0	1	0
0	1	2.77569	71-80	0	1	22.7883	3	2			0	37.27	131.667	10.25	4.68	5.91	0.21	38.5	38.5	0.85	0	0	1	0	0	0	0	0	0	0	1	0
0	0	20.8785	71-80	1	1	25.7099	9	4	1	0	1	36.395	162	10.2714	8.74	2.105	0.105	47	67	4.05	0	0	0	0	0	0	1	1	1	0	1	0
0	0	19.5958	21-30	0	1	24.0653	4	4	1	1	1	38.3781	132.25	18.35	1225.29	198	0	40.5	14	0.425	0	0	1	0	0	0	0	0	0	0	1	0
0	0	12.9868	71-80	1	1	28.8889	11	3	1	0	1	37.5375	131	13.32	1086.94	171	3.41	1269.4	1490.8	1.94	0	0	0	0	0	0	1	0	1	0	1	0
0	0	12.8299	61-70	0	1	35.8951	7	3	1	0	1	37.75	164	9.85	915.06	55.55	6.06	16	105	0.9	0	0	1	0	0	0	0	0	0	0	1	0
0	0	7.76875	61-70	1	1	44.6282	14	4	1	0	1	38.2156	140.167	17.2	16.585	1.65	0.015	38.5	25	1.13333	0	1	0	0	0	0	1	0	0	0	1	0
0	0	10.5576	61-70	1	1	26.4427	4	4	1	0	1	36.9787	173.4	15.3833	7.83	1.52	0.08	32.5	65.5	1.05	1	0	0	0	0	0	1	0	0	0	1	0
0	0	6.42361	51-60	1	1	30.8603	10	1	1	0	1	36.875	174.2	10.6	916.41	72.48	2.83	25	78	0.666667	0	0	1	1	0	0	0	1	0	0	1	0
0	1	9.94236	51-60	0	0	24.0955	3	3	1	0	1	36.727	135.8	13.525	11.23	1.72	0.13	144.5	231.5	0.38	0	0	0	0	0	0	0	0	0	0	1	0
0	0	9.24861	21-30	0	0	58.6231	3	3	1	0	1	37.055	208.083	19.52	1760.64	101.76	15.36	27	25	1.06	0	0	0	1	0	0	0	0	0	0	1	0
0	1	5.33333	71-80	1	0	22.7539	15	3	1	0	1	36.7563	198	10.1667	7.8	0.55	0.01	17	28	1.85	0	0	0	0	0	1	0	1	1	0	1	0
0	0	12.5493	61-70	1	1	31.8801	14	3	1	0	1	37.1378	140	5.2	583.1	102.85	64.6	53	142	1.3	0	0	0	0	0	0	1	0	0	1	1	0
0	1	3.15972	61-70	0	0	28.9349	15	4	1	0	1	36.192	251.429	6.31429	1316.1	658.05	4.1	18	33	1.15714	0	0	0	0	0	0	0	0	0	0	1	0
1	0	7.12569	41-50	1	0	28.8579	8	4	1	0	1	37.7945	101.333	15.85	1340.98	168.89	38.67	58	63	0.766667	0	0	0	0	0	0	1	0	0	0	1	1
0	0	10.4653	21-30	0	1	23.0546	15	4	1	0	1	37.8283	130.857	13.5667	442.2	1.95	10.26	37	32.5	0.98	0	0	0	0	0	0	0	0	0	0	1	0
0	1	1.19722	41-50	1	1	22.2041	15	4	1	1	1	37.82	83.4211	18.3	15.61	0.57	0.075	10	358.333	2.86	0	0	0	0	0	0	1	0	0	0	1	0
0	0	4.46875	31-40	1	1	23.6719	14	3	1	0	1	36.809	108.65	19.9	1487.37	357.81	8.11	80.6667	161	1.925	0	0	0	0	0	0	1	0	0	0	1	0
0	1	19.2132	61-70	1	0	34.7931	5	2	1	0	1	37.0367	173.833	13.9333	9.02	0.95	0.06	13.5	30	2.72	0	1	0	1	0	0	0	1	1	0	1	0
0	0	2.225	18-20	1	1	32.7442	15	0	1	0	1	36.62	105.5	7.25	732.72	80.84	14.62	50.5	43.5	0.9	0	0	0	0	0	0	0	0	0	0	1	0
0	0	6.04514	31-40	0	0	28.2477	15	1			0	36.96	89.5556	7.05	704.67	90.47	5.81	196.5	426	0.8	0	0	0	0	0	0	0	0	0	0	1	0
0	0	13.6674	41-50	1	0	49.2699	15	4	1	0	1	37.5743	197.786	17.02	12.6533	0.813333	0.00333333	51	36	1.65	0	0	0	0	0	0	0	1	1	0	1	0
0	0	6.61042	61-70	1	0	22.5206	7	4	1	0	1	37.32	93	9.45	2.49	1.345	0.13	14	19	1.05	0	0	1	0	0	0	0	0	0	0	1	0
0	1	0.415972	61-70	1	0	33.8902	12	4	1	0	1	37.8623	429.286	16.9	1654.85	200	17.525	47	56	2.75	1	0	0	0	0	0	0	0	0	0	1	0
0	0	11.8965	71-80	1	1	25.3934	9	2	1	0	1	36.6114	141.25	35.35	838.35	1704.15	0	114	28	0.95	0	0	1	0	0	0	0	0	0	1	1	0
0	0	15.8875	71-80	1	1	22.0408	8	2	1	0	1	36.81	133	13.65	11.67	0.44	0.03	13	36.5	0.6	0	0	0	0	0	0	1	0	0	0	1	0
0	0	7.63472	71-80	1	0	29.5502	14	2	0		1	36.487	125	12.76	627.48	123.67	33.2	77.5	165	1.55	0	0	0	0	0	0	1	1	0	1	1	0
0	0	13.2354	21-30	0	1	28.266	3	3	1	0	1	36.685	131.583	6.03333	3.66333	1.74333	0.106667	42.3333	108	0.666667	0	0	0	0	0	0	0	0	0	0	1	0
0	0	14.9354	81-90	1	0	22.4609	3	3	1	0	1	36.5183	141.4	13.4333	1144	13	0	90	70.5	0.62	1	0	0	0	0	0	0	1	0	0	1	0
0	0	8.72986	51-60	1	1	67.4931	14	3	1	0	1	37.0329	129.5	21.7143	24.9	0.85	0.28	55	63	1.9	0	0	0	0	0	0	0	0	0	0	1	0
0	0	17.0028	71-80	0	1	44.5329	14	3	1	0	1	35.8612	152.6	8.65	619.85	101.64	5.39	32.5	46.5	3.9	1	0	0	1	0	0	1	1	0	0	1	0
0	1	1.03472	51-60	1	1	22.8146	15	4	1	1	1	36.255	162.333	14.5	942.4	12.4	0	58	106.5	3.45	0	0	0	0	0	0	1	1	0	0	1	0
0	1	26.1604	71-80	0	0	43.4259	9	3	1	1	1	36.554	87.5	11.15	987.9	79.53	11.515	33.5	45	4.05	0	0	0	0	0	0	0	0	0	1	1	0
0	0	10.3187	81-90	1	1	22.0293	10	2	1	0	1	36.7643	166.333	10.3	5.12	1.47	0	17	16	1.06667	0	0	0	0	0	1	1	0	1	1	1	0
0	1	3.92083	21-30	0	1	20.9008	3	4	1	0	1	35.2316	348.978	12.1	6.795	3.57	0.11	4831.5	7795.83	1.23333	0	0	0	1	0	0	0	0	0	0	1	0
0	1	7.23333	61-70	1	1	27.7008	14	3	1	0	1	36.7213	235.833	18.275	281.935	3.285	0.02	231	384.667	2.6	1	0	0	1	0	0	1	1	0	0	1	0
0	1	2.47778	51-60	1	1	29.3878	15	4	1	1	1	36.376	87.625	4.61667	1168	160	16	19.6667	48.6667	1.66	0	0	0	1	0	1	0	0	0	0	1	0
0	0	16.5306	71-80	1	0	26.5118	3	1	1	0	1	36.7867	263.889	9.85	776.7	81	4.5	438	446	0.666667	0	0	0	0	0	0	1	0	0	0	1	0
0	0	9.84931	21-30	0	0	18.937	15	3			0	37.0067	103.429	19.3333	20.86	2.5	0.035	16.3333	27	0.7125	0	0	0	0	0	0	0	0	0	0	1	0
0	0	6.75208	61-70	1	0	18.5124	12	1			0	37.2425	101.462	9.95	8.64	1.68	0.09	20	28	0.7	0	0	0	0	0	0	0	0	0	1	1	0
0	0	5.5375	71-80	1	0	44.3288	15	3			0	37.1343	131.2	16.5667	16.5	2.22	0.04	14.5	37.5	1.46667	0	0	1	0	0	0	0	0	0	0	1	0
0	0	3.68889	91-100	0	1	30.4498	11	3			0	36.1737	125.6	12.25	1094.93	79.17	0.76	22	33	1.425	0	0	0	0	0	0	0	0	1	0	1	0
0	1	6.11944	71-80	0	1	22.6015	9	4	1	0	1	36.4264	94.2812	61.64	1465	414.9	30.7	69	226	3.14	0	0	0	1	0	1	1	0	0	0	1	0
0	0	4.85208	71-80	1	1	25.1386	15	3	1	0	1	36.934	112.5	13.25	9.56	1.29	0.45	24	30	1.6	0	0	0	1	0	0	0	1	1	0	1	0
0	0	9.35	81-90	1	1	25.3815	14	2	1	0	1	37.445	119.769	8.1	8.64	0.89	0.1	104	75	1.4	1	0	0	0	0	0	0	1	1	0	1	0
0	0	18.4243	81-90	1	0	25.7398	13	1			0	37.16	106	9.15	7.87	0.75	0.05	10	24	1.2	0	0	1	0	0	0	0	0	0	0	1	0
0	1	1.40556	81-90	0	1	24.9712	15	3			0	36.5629	113.25	13.65	1226.12	202.34	12.08	65	54	0.95	0	0	0	0	0	1	0	0	0	0	1	0
0	0	4.06806	51-60	1	0	31.2457	15	2	1	0	1	37.1067	141	6.45	488.92	135.32	19.72	41	75	0.75	0	0	0	0	0	0	1	1	0	0	1	0
0	0	7.88403	81-90	1	0	21.1901	12	4	1	0	1	37.5395	184.25	11.1667	1.78	0.453333	0	26	70	1.5	1	0	0	0	0	0	0	1	1	0	1	0
0	0	4.70556	71-80	1	1	23.5102	15	2			0	36.6667	92	12.35	1110.44	221.52	1.42	62	123	0.95	1	0	0	0	0	0	0	0	0	0	1	0
0	1	1.20069	31-40	1	1	40.043	3	4	1	0	1	36.6953	76.9615	44.3833	16.87	9.77	0	415	7749.2	2.7	0	0	0	0	0	0	1	0	0	0	1	0
0	0	6.56458	91-100	1	1	49.6834	15	2	1	0	1	37.1171	163.333	6.4	550.4	70.4	0	56	33	1.2	0	0	0	1	0	0	0	0	1	1	1	0
0	0	16.1757	41-50	1	1	25.9752	10	4	1	1	1	38.166	144.25	12.75	19.73	132.48	0.06	48	86.5	0.925	0	0	1	0	0	0	1	0	0	0	1	0
0	0	14.5806	81-90	1	1	23.2507	9	3	1	0	1	36.8829	131.167	9.1	729.57	49.8	14.94	47.5	39	0.925	1	0	1	0	0	0	0	0	0	0	1	0
0	1	2.49375	71-80	1	1	33.4554	6	4	1	0	1	37.2381	325.833	18.52	14.06	0.95	0.03	235.667	471.667	1.82	1	0	0	0	0	0	0	0	0	0	1	0
0	0	3.60625	31-40	1	1	19.0741	11	4	1	0	1	36.632	116.25	12.95	1202.05	0.67	3.49	44.25	17.5	0.55	0	0	0	0	0	0	0	0	0	0	1	0
0	0	7.87708	51-60	1	0	21.604	15	2	1	0	1	37.3643	110	24.9	22	1.65	0.03	17.5	26	3.9	0	0	0	0	0	0	0	0	1	0	1	0
0	1	3.94653	41-50	1	0	27.7224	3	4	1	0	1	36.5586	139.8	22.7	843.16	0.57	0.03	380.5	601	1.4	0	1	0	0	0	0	1	0	0	0	1	0
0	0	3.1	41-50	1	1	38.0886	6	3	1	0	1	37.58	92.5	12.1	1022.15	136.34	7	14	19.5	0.833333	0	0	0	0	0	0	0	0	0	0	1	0
0	0	6.35903	61-70	1	0	21.4204	11	2	1	0	1	36.4429	196.75	10.2333	781.35	136.05	10.8	12.5	15.5	0.5	0	0	0	1	0	0	0	1	0	0	1	0
0	0	6.78194	61-70	0	1	29.5833	15	4	1	0	1	37.1178	119.333	17.1	5.63	0.8	0.13	11	17	0.7	0	0	0	0	0	0	0	0	0	1	1	0
0	0	3.82361	51-60	1	1	32.6439	15	1			0	36.9367	148	7.35	3.75	2.03	0.1	25	17	1.3	0	0	0	0	0	0	0	0	0	0	1	0
0	0	4.93958	41-50	1	0	30.1162	6	4	1	0	1	37.8687	186.833	11.7	8.215	1.295	0.01	70	49	1.13333	0	0	0	0	0	0	0	0	0	0	1	0
0	0	3.5125	51-60	0	1	35.0367	4	3			0	37.4229	108.571	9.5	3.6	94.17	2.9	17	38	0.491667	0	0	0	0	0	0	0	0	0	0	1	0
0	0	5.60972	61-70	0	0	33.2415	14	2	1	1	1	36.6043	126.333	11.82	8.155	2.17	0.645	20	25	1.65	0	0	0	0	0	0	0	1	0	1	1	0
0	1	17.5042	71-80	0	1	21.103	14	4	0		1	36.0329	126.5	18.3	1833.09	107.59	4.06	51.5	54	0.65	1	0	0	1	0	0	0	0	0	0	1	0
0	0	8.84931	41-50	1	0	37.472	9	3	1	0	1	36.6657	146.5	15	13.27	0.88	0	16.5	9	3	0	0	0	0	0	0	0	0	0	0	1	0
0	0	7.96319	61-70	1	1	28.3504	3	3	1	0	1	36.4555	119.133	9.7	1004.66	1.13	10.2333	63.5	41	0.7	0	0	1	1	0	0	0	0	0	0	1	0
0	0	6.85903	71-80	0	0	27.852	15	3	1	0	1	37.04	108.5	13	7.64	1.56	0.85	10.5	19.5	0.5	0	0	0	1	0	0	0	0	0	0	1	0
0	0	8.68125	81-90	1	0	25.7276	15	3	1	0	1	36.7583	86.6667	15.725	700.6	69.2	21.2	10	29	0.866667	0	0	0	0	0	1	0	0	0	1	1	0
0	0	3.85347	61-70	1	1	18.1406	15	1			0	36.575	95	7.1	442.2	241.115	4.8	29.5	37.5	0.7	0	0	0	1	0	0	1	0	0	0	1	0
0	0	5.29167	51-60	0	0	36.1589	13	2	1	0	1	37.4286	182.75	10.7	8.86	1.78	0.03	36	47	0.68	0	0	0	0	0	0	0	0	0	0	1	0
2	0	12.8438	61-70	0	1	48.9093	14	3	1	1	1	36.9929	106.167	19.65	3022.2	0.4625	20.55	18	56	1.2	1	0	0	1	0	0	0	1	0	0	1	1
0	0	17.1431	41-50	1	1	38.2071	7	1	1	0	1	37.4586	101.667	7.9	835.2	0.31	4.1	24	20	0.85	0	0	1	1	0	0	0	1	0	0	1	0
0	1	1.53681	81-90	1	1	25.7416	15	3	1	0	1	37.0057	361.7	34.6	35.23	2.4	0.01	149	584.5	1.87143	1	0	0	0	0	0	0	0	0	0	1	0
0	1	4.86319	61-70	1	1	24.6603	3	3	1	0	1	35.78	327.467	15.9333	1559.6	342.9	0	30.5	51	1.49	1	1	0	0	0	0	0	1	1	0	1	0
0	0	4.39236	41-50	0	0	32.8395	15	3	1	1	1	37.24	133.2	12.325	6.01	1.39	0.07	141	39.6667	2.3	0	0	0	0	0	0	0	1	0	0	1	0
0	0	17.0243	61-70	1	1	44.789	8	3	1	0	1	37.2314	120.25	12.2	1146.46	70.49	18.62	20.5	53	1.125	0	0	0	1	0	0	0	0	0	0	1	0
0	0	7.39583	31-40	1	1	31.2386	15	3	1	0	1	37.0486	92	9.03333	1062.5	142.5	5	32	13	0.75	0	0	0	1	0	1	0	0	0	0	1	0
0	1	9.16875	71-80	0	1	24.4913	15	3	0		1	37.11	158.429	11.3	8.05	2.47	0.1	14	33	0.5	0	0	0	0	0	1	0	1	0	0	1	0
0	0	9.07986	51-60	1	0	24.1306	4	2	1	0	1	37.58	91.5	12.4333	12.75	4.29	0.25	98.6667	84	0.866667	0	0	0	0	1	0	0	0	0	0	1	0
0	1	6.89097	61-70	1	0	32.3875	3	2	1	0	1	36.1873	216.429	8.6	8.08	0.31	0	35	45.5	3.36667	1	0	0	0	0	0	1	1	1	0	1	0
0	0	17.7208	71-80	1	0	26.8148	13	4	1	0	1	36.5733	119.182	35.6	31.295	1.46	0	49	87	3.55	0	0	0	0	1	0	0	1	1	0	1	0
0	1	7.39167	61-70	0	0	32.563	14	3	1	0	1	36.5567	148.333	11.4	7.45	0.59	0	37	35	0.533333	0	0	0	0	0	0	0	0	0	1	1	0
0	0	7.26528	81-90	1	1	22.6347	15	4	1	0	1	37.77	85.8	3.425	89.8	84.3	1.1	63	108.333	2.52	0	0	0	0	1	0	0	0	1	0	1	0
0	1	1.57153	81-90	0	0	26.5731	15	3	1	0	1	37.0483	278.714	7.95	419.06	120.913	0.92	2846.25	5764.5	2.1	0	0	0	1	0	0	1	0	0	1	1	0
0	1	8.60208	71-80	1	1	42.0244	3	2	1	0	1	36.7786	210.4	9.1	947.6	10.3	0	144	98.5	0.833333	0	0	0	0	0	0	0	0	0	0	1	0
0	0	2.13542	41-50	1	0	22.0386	15	3			0	36.5275	110	9.23333	435.2	304.8	15.2	19	33	0.725	0	0	0	0	0	1	0	0	0	0	1	0
0	0	5.87431	91-100	0	1	26.079	14	2	1	0	1	36.93	134.167	9.36667	700.8	172.8	9.6	21.5	27	6.3	0	1	0	1	0	0	0	0	1	0	1	0
0	1	1.89861	61-70	0	1	27.9239	15	4	1	0	1	35.792	133.5	12.85	1041.59	174.54	4.62	81	65	1.75	0	1	0	1	0	0	0	1	0	0	1	0
0	0	2.98958	51-60	0	1	24.3025	14	4			0	37.11	95.1667	10.85	1083.76	85.56	4.96	14.3333	29	2.23333	0	0	1	0	0	0	0	0	1	0	1	0
0	0	20.6993	81-90	1	0	22.7333	6	4	1	0	1	37.8743	99.3333	7.56667	542.7	40.5	0	37	69	1.33333	0	0	0	0	0	0	0	0	0	0	1	0
0	1	0.264583	71-80	1	0	18.2353	10	4	1	0	1	36.9442	75.8889	0.1	9.78	0.85	0.03	13.5	30.5	1	0	0	0	0	0	0	0	0	0	1	1	0
0	0	13.059	21-30	0	0	29.2304	3	3	1	0	1	37.1662	91.2667	11.1667	4.09	2.02	0.01	15	22.25	0.65	0	0	0	0	0	0	0	0	0	0	1	0
0	0	11.7924	91-100	0	0	30.4053	14	2	0		1	36.7786	122	7.55	7.2975	0.385	0	10	22	0.8	0	0	0	0	0	0	0	0	0	0	1	0
0	0	6.31597	81-90	0	1	32.2865	10	2	1	1	1	36.712	113	8.45	5.395	0.55	0	19	17	0.85	1	0	0	1	0	0	0	0	1	0	1	0
0	0	32.7486	71-80	0	1	35.8951	12	3	1	0	1	36.4162	107.571	10.3333	16.75	183.28	0	12	15	0.6	0	0	1	1	1	0	0	1	0	0	1	0
0	0	6.93889	91-100	0	1	24.5268	12	3	1	0	1	36.925	159.5	13.15	6.13	4.72	0.16	25	48	0.966667	0	0	0	1	0	0	0	0	0	0	1	0
0	0	1.87014	41-50	1	0	18.8272	14	2			0	37.0086	68	7.36667	4.78	1.91	0.04	24	32.6667	1.13333	0	0	0	0	0	0	0	0	0	0	1	0
0	0	9.73819	71-80	1	1	34.8462	14	2			0	36.412	90	4.9	283.5	67.5	58.5	20	58.6667	1.6	1	1	1	1	0	0	0	0	1	0	1	0
0	0	3.675	61-70	0	1	22.6852	14	3			0	37.2557	214	10.9333	620.5	81.76	0	103.667	175.75	1.225	0	0	0	0	0	0	0	1	1	0	1	0
0	0	4.05417	71-80	1	0	18.4775	15	4	1	0	1	36.4433	83	11.3	8.65	1	0.01	64.6667	130	1.03333	0	1	0	0	0	0	0	0	0	0	1	0
0	0	19.6562	51-60	1	0	29.8828	3	1	1	0	1	37.26	163.857	7.35	6	1.66	0	283	262	0.833333	0	0	0	0	0	0	0	1	0	0	1	0
0	0	12.5021	41-50	0	0	38.1819	10	3			0	37.6443	118.757	20.8667	748.8	363.87	17.55	26	37.5	0.657143	0	0	0	1	0	0	0	0	0	0	1	0
0	1	3.58542	41-50	0	0	44.0405	3	4	1	0	1	36.8917	117	20.2375	16.915	0.76	0.115	100.667	545.333	6.98571	1	0	0	0	0	0	1	0	0	0	1	0
0	1	10.0271	61-70	0	1	28.4864	6	3	1	0	1	36.4	137	12	10.71	0.4	0	129	150	0.825	0	0	0	0	0	0	0	0	0	0	1	0
0	1	10.95	61-70	0	0	37.6756	8	3	1	0	1	37.254	146	26.98	30.315	1	0.165	140.667	131.333	0.62	0	0	0	1	0	0	0	0	0	0	1	0
0	0	7.64722	71-80	0	1	31.2948	15	3			0	36.876	167	13.725	1096	86.14	100.95	17.6667	30	0.5	0	0	0	1	0	1	0	0	0	0	1	0
0	0	8.68889	61-70	0	1	20.213	14	3	1	0	1	36.8558	134	4.925	257.085	157.315	3.145	43	82	0.6	0	0	0	0	0	1	1	0	0	0	1	0
0	0	4.95556	31-40	1	1	25.307	15	0			0	37.1512	84	6.15	3.64	1.84	0.03	25.5	36	0.8	0	0	0	0	0	0	0	0	0	0	1	0
0	0	15.0285	41-50	1	0	23.03	14	3			0	37.2133	75.75	8.6	9.84	1.06	0.01	492.6	1791.2	2.87143	0	0	0	0	0	0	0	0	0	0	1	0
0	0	1.48403	31-40	1	0	27.853	14	2			0	37.3743	128.333	6.85	971.8	55.55	16.01	30	26.4	0.8	0	0	0	0	0	0	0	0	0	0	1	0
0	1	2.28194	41-50	0	0	28.2738	3	4	0		1	37.893	237.5	27.35	1889.4	24.2	6.69	45	72.5	0.733333	1	0	1	0	0	0	0	0	0	0	1	0
0	0	4.71389	51-60	1	1	26.6449	13	3	1	0	1	36.7147	202.286	10.9556	12.205	1.3	0.005	12	58.5	1.73333	0	0	0	0	0	0	1	0	0	0	1	0
0	0	7.11458	81-90	0	1	23.8624	12	3	1	0	1	37.7952	150.5	12.4667	9.91	1.04	0	21	104	1.96667	1	1	1	0	0	0	0	1	1	0	1	0
0	0	27.8903	71-80	0	1	28.5467	11	3	1	0	1	36.8886	102	13.6667	1673.65	279.93	6.585	40	49	1.1	0	1	0	1	0	0	0	0	0	0	1	0
0	0	24.8542	61-70	1	0	35.0367	12	1	1	0	1	36.7967	118	8.13333	8.215	219.48	0	17	31	1.96667	1	1	0	0	0	0	0	0	1	0	1	0
0	0	7.16528	51-60	1	1	32.0988	15	2	1	0	1	36.8543	155.667	6.56667	5.58	0.55	0.01	16	46.6667	11.2667	1	0	0	0	0	0	0	0	0	0	1	0
0	0	3.04514	81-90	1	1	27.4587	15	3	1	0	1	37.1029	125.75	11.9	984.13	139.73	21.565	97	136	0.55	1	0	0	0	0	0	0	0	0	1	1	0
0	0	5.76944	91-100	1	1	23.3564	13	4			0	37.0345	135	13.3	8.3	0.76	0	29.5	49.5	1.33333	1	0	0	0	0	1	0	0	1	1	1	0
0	0	10.7042	61-70	0	1	49.2378	8	3	1	0	1	37.89	169.2	6.96667	560.23	92.7567	5.91333	40	26	0.575	0	0	0	1	0	0	0	1	0	0	1	0
0	0	11.1687	31-40	0	1	28.2738	9	3	1	0	1	36.6029	107.4	13.7333	1177	100.75	9.5	49.3333	97.3333	0.633333	0	0	0	0	0	0	1	0	0	0	1	0
0	0	4.93889	91-100	0	1	29.8855	15	3			0	35.6264	228.25	17.55	2027.3	20.9	20.9	36	26	1.35	0	0	0	0	0	0	1	1	1	0	1	0
0	0	19.2035	91-100	0	1	19.8791	3	3	1	0	1	36.5183	167.25	25.2	1876.57	61.69	1.99	33	40	0.675	0	0	0	0	0	0	0	0	0	0	1	0
0	0	7.44028	51-60	1	0	21.6263	11	4	1	0	1	37.01	107.5	13.1	943.18	167.36	15.8	51	25	1	0	0	0	0	0	0	0	0	0	0	1	0
0	0	18.6993	71-80	1	1	23.7118	10	2	1	0	1	36.5	114.571	14.2	13.955	0.88	0.06	11.5	36	0.75	1	0	0	0	0	0	0	0	0	0	1	0
0	0	4.81181	41-50	0	0	40.2961	11	3	1	0	1	37.32	168.5	12.4333	869.76	61.44	7.68	14	23	0.7	0	1	1	0	0	0	0	0	0	1	1	0
0	0	1.87292	91-100	1	0	31.1765	15	2			0	36.8156	133	6.43333	8.24	164.4	3.16	6	12	0.6	1	0	0	0	0	0	0	1	0	0	1	0
0	0	9.51458	71-80	0	0	37.0784	10	2			0	37.0917	125	9.03333	1395.21	27.4	4.44	24	28	0.7	0	0	1	0	0	0	0	0	0	0	1	0
0	1	12.5653	51-60	1	1	38.5842	4	3	1	0	1	38.6553	238.609	8.45	717.5	65.6	3.28	78.5	64.5	1.13333	0	0	0	0	0	0	0	1	0	0	1	0
0	1	1.58681	81-90	1	1	21.875	15	3	1	0	1	37.01	127.667	9.775	616.31	96.46	0.74	42.5	32.5	1.6	0	0	0	1	0	0	0	0	0	0	1	0
0	0	2.02986	31-40	1	0	36.2806	15	2	1	0	1	37.035	110	9.25	686.94	292.11	18.19	26	39.5	1.06667	0	0	0	0	0	0	0	0	0	0	1	0
0	0	3.01042	31-40	1	0	25.157	14	2			0	36.6	98.5	8.25	674.88	229.44	1.92	23	40	0.6	0	0	0	0	0	0	0	0	0	0	1	0
0	0	64.7472	61-70	0	1	22.0026	7	4	1	0	1	37.0925	112.5	0.1	0	4	0	64	44	0.7	0	0	0	0	0	0	0	0	0	1	1	0
0	0	4.75903	61-70	1	0	23.5352	15	2	1	0	1	36.9622	170	9.6	703.68	169.92	20.16	51	61	2.25	0	0	0	1	0	0	1	0	1	0	1	0
0	1	1.69375	41-50	1	1	21.6358	12	4	1	0	1	36.5833	100	12.2	8.95	2.42	0.12	17	26	5.2	0	0	0	0	0	0	1	0	1	0	1	0
0	0	9.48194	71-80	1	1	28.125	14	2	1	0	1	37.1757	242.8	3	1.975	0.65	0.07	8	16	1.05	0	0	0	0	0	0	1	1	1	0	1	0
0	0	12.8799	71-80	0	0	18.7191	9	3	1	0	1	37.1033	127.25	11.2	4.43	3.47	1.24	21.5	61.5	0.5	0	0	1	1	0	0	0	0	0	0	1	0
0	0	6.55278	51-60	1	1	25.6204	6	3	1	0	1	36.87	131.667	11.6333	1170.92	146	2.92	16.5	38	1.4	0	0	0	0	0	0	0	1	0	0	1	0
0	0	3.69514	71-80	0	0	22.8374	13	4	1	0	1	36.6313	131.5	29.4	1470	1352.4	0	23	33	0.8	0	0	0	0	0	0	0	1	0	1	1	0
0	0	4.92639	41-50	1	0	27.853	14	3	1	0	1	35.945	120.8	11.3	1598.85	140.25	1.87	104	137	1.075	0	0	0	0	0	0	0	0	0	0	1	0
0	0	25.7889	81-90	0	1	30.9546	7	2	1	0	1	37.4167	139	14.4	14.48	0.59	0	10	34	1.2	0	0	1	0	0	0	0	0	1	0	1	0
0	1	3.32708	91-100	0	0	30.385	15	3	1	0	1	36.9175	188.5	9.15	22.11	1.91	0.04	14	24	0.666667	0	1	1	0	1	0	1	0	0	0	1	0
0	0	9.82292	61-70	1	0	32.1929	6	4	1	0	1	37.2272	161	20.0333	1547.1	273.13	1.91	140.5	787	0.933333	1	0	0	0	0	0	1	0	0	0	1	0
0	0	6.49653	21-30	1	0	37.5391	11	4	1	0	1	38.123	100.5	14.5	12.42	1.69	0	19	31	0.766667	0	0	0	1	0	0	0	0	0	0	1	0
0	0	37.5132	21-30	0	1	29.4516	3	3	1	0	1	37.9952	102	8.9	544.64	149.48	7.4	39.5	46	0.7	0	0	0	0	0	0	0	0	0	0	1	0
0	1	2.64028	71-80	0	1	39.3333	15	2	1	0	1	36.522	132	9.5	9.665	100.92	0	18	13	2.15	0	0	0	1	0	0	0	0	1	0	1	0
0	0	15.5868	61-70	0	1	24.977	11	3	1	0	1	36.915	311.429	14.0667	1228.3	1.29	0	21	226.5	0.725	0	0	1	0	0	0	0	1	0	0	1	0
0	0	10.8826	61-70	1	1	24.8016	11	1	1	0	1	36.8717	193.5	7.25	7.09	0.43	0	31.5	24	1.91429	0	0	0	0	0	0	1	1	1	0	1	0
0	0	13.4028	61-70	1	1	29.668	14	4	1	0	1	37.5033	186.375	23.4833	5.8	0.79	0.15	14.75	50.5	0.8	0	0	0	0	0	0	1	1	0	1	1	0
0	0	1.03958	41-50	0	0	28.9261	15	2			0	36.3933	103	5.55	3.64	1.41	0.11	16	19	0.95	0	0	0	1	0	0	0	1	0	1	1	0
0	1	3.02153	91-100	1	1	23.0546	15	1	1	1	1	38.382	172	19.3333	18.15	1.27	0	386	336	1.51667	0	0	1	0	0	0	0	0	0	0	1	0
0	0	8.77778	41-50	1	0	27.5482	15	3	1	0	1	37.424	122.5	7.66	608.3	396	39.6	21.5	26.5	0.7	0	0	0	1	0	0	1	0	0	0	1	0
0	0	7.48333	51-60	1	0	25.8586	13	1	1	0	1	36.5957	154.2	7.225	4.33	0.69	0.04	38.5	74.5	0.666667	0	0	0	0	0	1	1	1	0	1	1	0
0	0	9.54306	71-80	0	0	30.7306	12	4			0	37.0857	127	17.8	25.19	1.11	0.02	17	20	0.65	0	0	1	0	0	0	0	0	0	0	1	0
0	0	20.1736	71-80	1	1	14.6367	14	4	1	0	1	38.6285	126	5.725	0.49	1.28	0	33.6667	43.3333	1.35	1	0	0	1	0	0	0	0	0	1	1	0
0	0	2.33125	18-20	0	0	21.717	11	3	1	0	1	36.99	102	11.4667	935.195	165.85	18.015	16	38	0.64	0	0	0	0	0	0	0	0	0	0	1	0
0	0	3.94306	51-60	0	0	29.3878	13	1			0	37.2417	114	9.825	1430.92	171.08	8.8	55	81	0.483333	0	0	0	1	0	0	1	0	0	0	1	0
0	0	2.56181	21-30	1	0	21.7555	14	2	1	0	1	36.9286	85	7.4	8.95	74.74	0	34	42.5	0.85	0	0	0	0	0	0	0	0	0	0	1	0
0	1	4.67778	61-70	1	1	25.0505	3	3	1	0	1	36.5314	126.4	13.1	1187.22	94.47	2.82	19.3333	78.3333	1.225	0	0	0	1	0	0	1	0	0	0	1	0
0	0	4.67569	81-90	1	1	20.7612	15	3			0	36.9333	141.5	14.2	1707.72	75.5	0	15	27	0.65	0	0	0	0	0	0	0	0	0	0	1	0
0	1	1.83681	81-90	1	1	18.4948	15	3	1	0	1	36.9067	76.6	3.55	2.2525	1.085	0	12.5	48	2.05	0	0	0	0	0	0	0	0	0	0	1	0
0	0	9.04306	61-70	1	1	32.3265	3	2	1	0	1	37.0138	128.571	16.675	1838.72	112.32	4.16	247.75	352	1.04	1	0	0	0	0	0	1	1	0	0	1	0
0	0	10.2188	81-90	1	1	33.7235	15	1			0	36.9983	103.5	11.4	934.8	68.4	0	40	27	1.23333	0	0	1	1	0	0	0	0	0	0	1	0
0	0	4.24097	71-80	0	1	36.5755	8	1	1	0	1	36.8417	243.8	8.96667	7.92	118.34	0.18	46	21.3333	1.45	0	0	0	1	0	0	0	1	1	0	1	0
0	0	14.7632	81-90	0	1	26.0345	14	2	1	0	1	36.5467	133	17.3	1326.1	111.75	17.88	58	19	1.35	1	0	0	0	0	0	0	0	1	0	1	0
0	0	35.1889	51-60	0	1	31.2175	11	4	1	0	1	36.6627	168.8	12.0571	824.69	237.93	79.02	12.3333	22.6667	2.6	0	0	0	0	0	0	1	0	1	1	1	0
0	0	9.38403	61-70	1	0	25.7944	15	1			0	36.822	110	7.7	562.25	41.6	13	17	17	2.5	0	0	0	0	0	0	0	0	1	0	1	0
0	0	8.50833	18-20	0	0	24.1906	13	2			0	36.75	145	6.7	4.64	1.27	0.03	11.75	21.25	0.65	0	0	0	0	0	0	0	0	0	0	1	0
0	0	3.29931	61-70	1	1	23.7941	15	4			0	36.2411	118	11.95	1356.22	220.78	8.3	38.5	61	1.15	0	0	0	0	0	1	1	0	0	0	1	0
0	0	18.1125	51-60	1	1	26.6381	8	3	1	0	1	37.5786	181.333	14.525	1598.52	70.93	1.73	20	12	1.03333	1	0	0	1	0	0	0	0	0	0	1	0
0	0	8.05903	71-80	1	0	17.5419	10	2	1	0	1	37.1014	179.5	10	7.64	0.52	0	14	25	1.46667	1	0	0	1	0	0	0	0	1	0	1	0
0	0	6.80278	61-70	0	1	34.8696	15	1			0	36.74	131.333	9.25	8.24	144.97	0.03	7	62	0.75	0	0	0	0	0	0	0	0	0	0	1	0
0	0	4.83125	71-80	1	1	32.2876	15	1			0	36.6583	152.75	10.3	8.05	2.41	0	15	16	1.65	0	1	0	0	0	0	0	0	0	0	1	0
0	0	5.94028	21-30	1	1	25.9516	14	3	1	1	1	37.6033	106.5	18	15.57	1	0.02	11	25	2.125	0	0	0	0	0	0	0	0	0	0	1	0
0	0	7.12153	21-30	0	0	23.4776	8	4	1	0	1	37.2765	85	10.35	1165.52	107.44	1.36	113.25	99.5	1.06667	0	0	0	0	0	0	0	0	0	0	1	0
0	1	3.58056	51-60	1	0	36.5769	3	3	1	1	1	34.39	151	16.55	14.41	0.61	0	57.5	97	8.6	0	0	0	1	0	0	0	1	1	0	1	0
0	0	12.4125	81-90	0	1	40.7612	10	1			0	37.1383	101	6.1	5.03	0.89	0	14	28	0.75	0	0	1	0	0	0	0	0	0	0	1	0
0	1	17.3854	51-60	1	1	34.0138	12	2	1	0	1	36.7071	193	7.7	5.99	0.45	0	26	46	2.85	0	0	0	0	0	0	1	1	0	0	1	0
0	0	10.6833	41-50	1	0	28.3987	9	2	1	0	1	37.2233	94	7.825	5.56667	1.85667	0.0233333	92	298	0.92	0	0	0	0	0	0	1	0	0	0	1	0
0	0	8.46806	41-50	1	0	22.2041	3	3	1	0	1	36.5688	109.125	12.7833	1202.86	66.45	22	23.6667	50	3.77143	0	0	0	0	0	0	0	0	0	0	1	0
0	0	14.7646	71-80	1	1	28.5494	7	3	1	1	1	37.1886	322.833	16.7	8.85	3.02	3.75333	15	17	4.26667	1	0	0	0	0	0	0	1	1	0	1	0
0	0	23.0514	71-80	0	0	51.4533	13	1	1	1	1	36.2987	109.571	5.2	368.4	25.2	2	31	73.5	5.475	0	0	0	0	0	0	0	1	1	0	1	0
0	0	5.30625	61-70	1	0	26.8358	13	4			0	36.222	97	4.63333	2.29	1.13	0.05	238	169	0.85	1	0	0	1	0	0	0	0	0	0	1	0
0	0	11.0764	71-80	0	1	32.5952	8	2	1	1	1	36.78	115.75	23.55	17.16	0.46	0	17	72	1.86667	0	0	0	0	1	0	0	0	0	0	1	0
0	0	9.59583	71-80	1	1	29.3878	14	2	1	0	1	36.73	147.667	6.06667	7.01	1.68	3.375	37	32	1.16667	0	0	0	1	0	0	0	0	0	0	1	0
0	0	29.8882	31-40	1	1	26.7252	6	4	1	0	1	37.6909	113.833	11.45	773.1	148.4	0	38.5	90.5	1.375	1	0	0	0	0	0	0	0	0	0	1	0
0	0	11.8021	31-40	0	0	28.1849	8	4	1	0	1	37.61	100.25	10.8667	742.24	172.8	2.795	49	56	0.5	0	0	0	0	0	0	0	0	0	0	1	0
0	0	22.7139	51-60	0	1	30.0538	3	3	1	0	1	37.1933	226.6	8.55	787.67	47.23	0.74	48.5	35	1.6	0	0	0	0	0	0	0	0	0	0	1	0
0	1	2.15278	71-80	0	0	21.4619	15	3			0	33.4	234.278	10.0333	407.16	1.51	0.0666667	284.667	573.333	1.02	1	1	0	0	0	0	0	0	1	0	1	0
0	0	19.0174	61-70	1	0	30.4153	7	4	1	1	1	37.922	207.125	16.0667	1122.53	110.7	0	43	70	1.86	0	0	0	0	0	0	0	1	1	0	1	0
0	0	4.93542	18-20	1	1	21.4305	14	3	1	0	1	37.3029	155.5	13.65	10.53	2.37	0.035	35	23	0.75	0	0	0	0	0	0	0	0	0	0	1	0
0	0	16.9069	71-80	1	0	32.18	9	2	0		1	36.9617	128	21.85	1621.34	146.58	3.1	112	51	1.4	0	0	0	1	0	0	0	0	0	0	1	0
0	0	6.2875	51-60	1	0	21.241	11	3	1	0	1	37.4511	98	13.85	10	1.55667	0.0166667	18	30.5	0.75	0	0	0	0	0	0	0	0	0	0	1	0
0	0	4.37986	61-70	1	0	23.8054	9	2	1	0	1	36.8	234.125	7.35	10.98	1.455	0.1	71	47	0.975	0	0	0	0	0	0	0	1	0	0	1	0
0	0	5.22292	21-30	1	0	24.3911	11	2			0	37.42	116.333	15.9333	1534.24	127.28	1.72	21	35	0.933333	0	0	0	0	0	0	0	0	0	0	1	0
0	1	1.54583	81-90	0	0	30.2978	3	4	0		1	34.9117	180.111	22.1857	17.93	1.535	0	459.25	470	0.971429	1	0	0	1	0	0	0	0	0	0	1	0
0	0	7.02639	41-50	0	0	38.4076	14	3	1	0	1	37.906	117	8.9	6.95	1.59	0	21.5	52	0.85	0	0	0	0	0	0	0	0	0	0	1	0
0	0	15.2111	71-80	0	0	23.1718	10	1			0	37.4433	164	6.1	10.78	144.97	0.3	29	48	1	0	1	1	1	0	0	0	1	0	0	1	0
0	0	7.64028	81-90	0	0	34.3111	9	4	1	0	1	37.544	170.5	16.8	19.25	0.7	0.04	24.5	39.5	1.33333	1	0	0	1	0	0	0	0	0	0	1	0
0	0	5.77917	91-100	1	1	29.9709	14	2			0	36.5886	134.25	13.75	12.26	0.89	0.46	18	19	3.13333	0	0	1	0	0	0	0	0	1	0	1	0
0	1	1.51111	71-80	0	1	31.1514	10	3	1	0	1	37.5329	275.833	27.7667	20.54	7.12	0.01	54	64.5	1.1	1	0	0	1	0	0	0	0	0	0	1	0
0	1	7.45694	71-80	0	0	30.1103	6	4	1	1	1	37.8858	129.4	27.2833	13.155	13.965	0	16	24	0.933333	0	0	1	1	0	0	0	1	0	1	1	0
1	0	4.72569	31-40	1	0	43.2432	15	3	1	0	1	36.81	153.857	19.175	1673.65	132.77	24.31	40	30	1.56	0	0	0	1	0	0	0	0	0	0	1	1
0	0	6.81458	41-50	0	1	23.391	6	2	1	1	1	37.2062	128.75	8.25	255	0.74	0.03	24	56	0.7	0	0	0	0	0	0	1	0	1	0	1	0
0	0	13.1778	61-70	1	1	41.2977	3	4	1	0	1	37.1887	136.833	12.45	982.8	1.16	3	34	12	0.95	1	1	0	1	0	0	0	0	0	0	1	0
0	1	14.0292	51-60	0	0	29.9036	3	3	1	0	1	36.5517	110.8	6.9	465.32	135.04	22.535	501.667	665	0.5	0	0	0	0	0	0	1	0	0	0	1	0
0	0	3.0375	71-80	1	0	27.6136	6	3			0	36.9122	143.5	14.5667	1301.62	125.33	15.1	16	41.5	1	0	1	0	0	0	0	0	0	0	0	1	0
0	0	4.92292	61-70	1	1	38.6247	14	2	1	0	1	36.9288	180.8	9.65	8.595	0.85	0.005	18.5	27.5	0.7	0	0	0	0	0	0	0	1	0	1	1	0
0	0	18.5194	61-70	1	0	28.3078	8	3	1	0	1	36.5556	278.05	37.16	34.61	2.92	0	4057	6401.5	2.16	0	1	0	1	0	0	1	1	0	0	1	0
0	0	12.3771	91-100	0	1	24.4444	14	4	1	0	1	37.878	137	26.3667	2155.14	63.18	4.68	20.6667	52	1.46667	1	0	0	1	0	0	0	0	1	0	1	0
0	0	10.7361	51-60	1	1	28.7211	8	2	1	0	1	37.2033	135.75	9.6	862.4	89.6	0	10	48.5	1.06667	1	0	1	0	0	0	0	0	0	0	1	0
0	0	15.3194	91-100	1	1	21.5844	6	0			0	36.8	109.4	6.36667	3.64	1.1	0.3	9	21	2.2	1	0	1	0	1	0	0	0	1	0	1	0
0	0	36.8924	81-90	0	1	35.255	11	4	1	0	1	37.3211	257.372	20.8333	16.185	3.09	0	17.5	22	2.06667	1	0	0	0	0	0	0	1	0	0	1	0
0	0	13.834	41-50	1	1	53.97	10	2	0		1	36.96	187.4	15.8	13.005	0.61	0.295	24	19	1.53333	0	0	0	0	0	0	0	1	1	0	1	0
0	1	1.90417	71-80	0	1	23.6719	3	4	1	1	1	37.5067	105.917	22.1333	1547.7	180.9	0	170	720.5	1.625	0	0	0	1	0	0	1	0	0	0	1	0
0	0	6.87569	31-40	0	1	26.0422	14	4			0	37.4614	85	10.25	12.01	0.81	0.01	38	40	0.7	0	0	0	0	0	0	0	0	0	0	1	0
0	0	17.0063	51-60	0	0	31.0938	14	4	1	0	1	36.21	177.833	53.9	39.225	3.5	0	355	569.5	1.76	0	0	0	0	0	0	0	1	0	1	1	0
0	1	2.86736	41-50	0	0	21.1419	14	3	1	0	1	36.4363	90.6667	11.8	9.01	2.19	0.16	16	72	1.53333	1	0	0	0	0	0	1	0	0	0	1	0
0	0	23.8146	81-90	1	0	29.9074	5	3	1	1	1	35.69	129.889	6.5	264.18	73.63	7.77	13.5	23	4.6	0	0	0	0	0	0	0	1	1	0	1	0
0	1	2.85486	51-60	0	1	22.151	3	4	1	0	1	35.7595	107.786	25.3333	23.51	1.76	0.176667	1996.5	8045	2.13333	1	0	0	0	0	0	1	1	0	0	1	0
0	0	42.7847	61-70	0	1	19.9837	3	4	1	0	1	36.75	173	12	9.61	0.34	0	62.5	150.5	3.6	0	0	0	0	0	0	0	0	1	0	1	0
0	0	18.834	91-100	1	1	24.5062	15	2			0	36.575	106	6.65	436.05	86.64	2.85	65	104	1.45	0	0	0	0	0	0	0	0	0	1	1	0
0	1	2.8	41-50	1	1	36.2449	15	4	1	0	1	35.6235	116.286	17.7	2416.6	84.3	0	1909.25	4536.75	3.08333	1	0	0	1	0	0	1	0	0	0	1	0
0	0	5.42222	61-70	1	0	33.502	15	3			0	37.945	134.25	13.4	11.77	1.175	0.08	28	34.6667	1.04	1	0	0	0	0	0	0	0	0	0	1	0
0	0	6.61042	71-80	1	0	27.6817	9	3	1	0	1	36.71	143.2	16.5	14.69	0.5	0.17	25	48	1.45	0	0	0	1	0	0	0	0	0	0	1	0
0	0	20.8347	81-90	0	0	28.634	14	1	1	0	1	36.8043	155.125	4.8	3.96	0.38	0.01	11	33	7.5	0	0	0	0	0	0	0	1	0	1	1	0
0	0	28.6444	61-70	1	1	27.3648	15	4	1	0	1	37.2287	177.75	24.7	20.31	0.73	0.01	11	15	0.925	0	0	0	0	0	0	0	0	0	1	1	0
0	0	28.5201	51-60	0	1	26.3841	14	3	1	0	1	37.089	128	16.15	1358.44	128.03	1.93	44.25	106	0.4	0	0	0	0	0	0	1	0	0	0	1	0
0	0	16.6062	61-70	1	0	21.022	11	2	1	0	1	37.3617	122.667	11.4	9.99	1.11	0.01	15	18	1.13333	0	0	0	0	0	0	0	0	0	0	1	0
0	0	15.6118	61-70	1	1	29.1314	3	3	1	0	1	36.7033	165.75	10.1	988.3	86.14	0.28	218.25	17	0.7	0	0	0	1	0	0	0	0	0	0	1	0
0	0	12.5299	71-80	1	0	18.937	15	2			0	36.6343	230.778	20.52	17.54	3.625	0.01	135	135.667	1.325	1	0	0	1	0	0	0	1	0	0	1	0
0	0	7.79236	41-50	1	0	21.0101	14	2	1	0	1	37.7457	69.7143	9.5	3.595	56.1	0	48	98	1.05	0	0	0	0	0	0	0	0	0	0	1	0
0	0	1.98819	61-70	0	0	32.41	15	1			0	37.03	116	9.5	627.27	177.48	13.92	22	23.5	0.55	0	0	0	0	0	0	0	0	0	0	1	0
0	1	7.79861	51-60	1	1	36.2155	3	3	1	0	1	36.5812	148.667	18.7	1708.61	82.72	1.06	33	37	3.25	0	0	0	0	1	0	1	0	0	0	1	0
0	0	6.75903	41-50	1	0	22.128	15	4	1	0	1	36.2317	117	3.4	159.9	195	3.9	13	22	1	1	0	0	0	0	0	1	0	0	0	1	0
1	1	9.775	81-90	1	1	28.7889	3	4	1	0	1	37.5975	153.25	33	3214.8	0	0	85	92	2.1	0	0	0	1	0	0	1	1	1	0	1	1
0	0	20.116	81-90	1	0	19.9816	13	2			0	36.5683	127.5	6.56667	14.92	1.19	0.02	22	33	1.63333	1	0	0	0	0	0	0	0	0	0	1	0
0	0	13.9535	61-70	1	0	30.1098	10	2	1	0	1	37.02	220.5	8.5	5.32	2.05	0.04	25	23	1.6	0	0	0	0	0	0	0	1	1	0	1	0
0	0	10.8167	51-60	0	1	24.78	15	3	1	0	1	36.6414	178.857	17.5	1445.96	154.42	5.36	97	15	0.7	0	0	0	1	0	0	0	0	0	0	1	0
0	0	7.02639	71-80	1	1	32.548	13	2			0	36.5667	109.4	8.2	2827.5	1.68	0	28	22	1	0	0	0	1	0	0	0	0	0	0	1	0
0	0	6.0375	51-60	1	1	19.1953	4	3	1	0	1	36.8414	167	18.9667	11.37	4.46	0.285	14	21	1.42	0	0	0	0	0	0	0	0	0	0	1	0
1	0	27.0299	51-60	1	0	25.7543	3	4	1	0	1	36.9267	236.5	3.73333	276.5	0.35	0	69.5	185.5	0.966667	0	0	0	0	0	0	1	1	0	0	1	1
0	0	16.8139	31-40	1	0	26.9274	6	3	1	0	1	35.7857	152.4	12.95	1068.91	158.84	7.59	66.5	84.5	0.65	0	0	0	0	0	0	0	0	0	0	1	0
0	0	2.37986	41-50	1	0	18.6548	15	2			0	36.9267	101	8	809.95	112.52	11.64	23.5	29	1.2	0	0	0	0	0	0	0	0	0	0	1	0
0	1	1.96806	61-70	1	0	22.251	3	4	1	1	1	35.2943	101.222	21.2	4.75	1.44	0	399.667	1592.33	0.525	1	0	0	1	0	0	1	0	0	0	1	0
0	0	4.02153	81-90	0	1	20.1956	14	2	1	0	1	36.8343	172.4	7.475	481.625	80	15.65	25.5	44	1	0	0	0	0	0	0	1	1	1	0	1	0
0	1	1.66944	71-80	1	0	15.6574	8	4	1	0	1	37.8886	241.667	10.35	532.45	163.25	0	37.5	31.5	2.8	0	0	0	0	0	0	0	1	1	0	1	0
0	0	5.6875	81-90	1	1	26.6381	11	2	1	0	1	36.3243	98.4	4.2	306.18	81.48	2.94	30	33	1.1	1	0	0	0	0	0	0	0	0	0	1	0
0	1	11.4896	51-60	1	1	22.6642	4	2	1	0	1	37.3317	103.667	9.3	1614.89	71.19	1.51	49	232	1.25	0	0	0	0	0	0	1	0	0	0	1	0
0	0	3.41736	71-80	0	1	38.4083	14	2	1	0	1	36.7163	138.75	7.05	1809.92	2.25	1.08	62	104	0.7	0	1	0	0	0	1	0	1	1	0	1	0
0	0	12.6431	71-80	1	0	24.9925	3	2	1	0	1	36.212	143.4	9.25	688.34	184.205	8.235	16	17	1.2	0	1	1	0	0	0	0	1	0	0	1	0
0	0	12.3868	81-90	1	0	30.7592	7	3	1	0	1	37.9609	84	6.06667	3.97	0.52	0.01	14	32	1.4	1	0	0	0	0	0	0	0	0	0	1	0
0	0	4.89722	71-80	1	1	37.3555	8	2	1	0	1	36.9633	139.667	10.8	8.92	42.075	0	27	14	1.1	0	0	0	1	0	0	0	0	0	0	1	0
0	0	17.9194	81-90	1	0	26.2543	9	3	1	0	1	37.0283	159	17.55	1580.04	35.91	1.71	24.3333	36	0.875	0	0	0	0	0	0	0	0	0	0	1	0
0	0	28.609	51-60	0	0	26.8869	3	3	1	1	1	36.88	144.75	26.725	24.22	0.3	0	294.5	360.5	1.85	0	0	1	0	0	0	0	1	1	0	1	0
0	0	24.7264	61-70	0	0	41.2195	7	4	1	1	1	37.7386	110.6	13.8667	14.2	0.59	0.01	84.5	71.5	0.85	1	0	0	1	0	0	0	0	0	0	1	0
0	0	22.591	41-50	1	0	25.3815	10	2			0	36.6812	78.4	8.26667	624.45	144.17	16.74	87	199	0.666667	0	0	0	0	0	0	0	0	0	0	1	0
1	0	2.43681	41-50	0	1	25.6055	15	3	1	0	1	36.7883	179.5	13.3	1125.3	24.2	12.1	381.4	272.6	6.56	0	0	0	0	1	0	0	0	1	0	1	1
0	0	10.1326	61-70	1	1	30.8126	14	3	1	0	1	37	236.04	10.8	10.35	0.81	0	2048	2623.33	1.76	1	0	0	0	0	0	0	1	0	0	1	0
0	0	18.1458	71-80	0	0	30.4705	6	4	1	0	1	36.2771	209.143	10.8	906.46	269.62	10.98	21	20	3.3	0	0	1	1	0	0	0	1	1	0	1	0
0	1	16.3132	81-90	1	1	30.4876	15	3	1	0	1	37.3559	111.722	20.825	285.84	1.95	0.01	17	55.5	3.075	1	0	0	0	0	0	0	0	0	0	1	0
0	1	3.59167	31-40	1	0	23.3808	3	3	1	0	1	36.1873	241.7	11.86	10.2	141.57	0	147.5	220.5	1.12	1	0	0	1	0	0	0	0	0	0	1	0
0	0	7.73264	51-60	0	0	25.1428	10	2	1	0	1	36.798	243.846	10.75	917.78	115.54	0	39	31	1.13333	0	0	0	1	0	0	0	1	0	0	1	0
0	0	3.02222	41-50	1	1	25.6055	15	3			0	37.7871	102.833	6.7	411.145	120.095	5.015	101	186.5	0.7	0	0	0	0	0	0	1	0	0	0	1	0
0	1	9.06528	81-90	1	0	25.3902	9	2	1	0	1	36.9329	154.143	12.35	946.2	91.2	0	12	28	1.7	0	0	0	0	0	0	0	1	1	1	1	0
0	1	13.6118	71-80	0	0	28.6363	6	3			0	36.7233	134	12.45	1206.4	68.9	1.3	17	36	1.6	0	0	1	0	0	0	0	0	1	0	1	0
0	0	7.86389	61-70	0	1	30.9053	14	1	1	0	1	37.3612	129.667	7.8	26.48	0	6.37	54	65.5	0.55	0	0	0	0	0	0	1	0	0	0	1	0
0	0	3.57014	41-50	0	1	22.3945	7	1	1	0	1	36.8983	103.4	9.76667	853.6	116.16	3.19	99	321	0.6	0	0	0	0	0	0	0	0	0	0	1	0
0	0	18.75	91-100	0	1	25.7819	14	3	1	1	1	35.57	209.167	18.45	806.6	76.3	0	37	22	2.53333	1	0	0	1	0	0	0	0	1	0	1	0
0	0	9.96806	91-100	0	1	32.6905	4	3	1	0	1	37.368	150	17.9	15.45	0.9	0	24	40	1.4	0	0	0	0	0	0	0	0	0	0	1	0
0	0	10.4472	71-80	1	1	24.0596	12	3	1	0	1	36.9357	127	13.2	6.13	2.21	0.16	16	150.5	0.95	0	0	1	0	0	0	0	0	0	1	1	0
0	1	3.36528	31-40	0	0	16.1983	11	3	1	0	1	37.176	110	13.9	10.82	1.49	0.07	131	148	0.675	0	1	0	0	0	0	0	0	0	0	1	0
0	0	16.4861	71-80	1	1	30.7816	10	3	1	0	1	36.973	162	8.96667	656.8	85.6	7.2	17	15	0.933333	0	0	1	0	0	0	0	1	0	0	1	0
0	0	5.55764	51-60	1	1	21.9377	15	3	1	0	1	36.9915	135	10.8167	8.14	1.21	0.02	36	57	2.275	0	0	0	0	0	1	1	0	1	0	1	0
0	0	7.37847	31-40	0	0	18.8272	15	4	1	0	1	36.9588	89.2	9.6	704.7	136.8	1.8	12	19	0.4	0	0	0	0	0	0	0	0	0	0	1	0
0	1	3.03681	81-90	0	0	19.1467	15	4			0	37.6029	118.6	20.6333	1456.9	0.635	0	30	22.5	0.9	0	0	0	1	0	0	0	0	0	0	1	0
0	0	16.5097	71-80	1	1	23.03	4	3	1	0	1	36.715	380.636	14	713.75	58.9	0	47	148	1.425	1	0	0	1	0	0	0	0	0	0	1	0
0	1	1.05972	61-70	1	1	25.6596	3	4	1	1	1	36.9371	229.5	339	0	32759.4	0	86	124	2.16667	0	0	0	0	0	0	0	0	0	1	1	0
0	1	5.51875	81-90	0	1	25.7443	5	2	1	1	1	36.9443	171.2	27.2	27.53	0.3	0.3	26.5	32	0.925	0	0	0	0	0	0	0	0	0	1	1	0
0	0	3.22361	51-60	0	1	22.9329	15	3	1	0	1	37.6514	115.5	7.35	747.693	122.313	3.88667	18.3333	22.6667	0.575	0	0	0	0	0	0	0	0	0	0	1	0
0	1	13.1236	61-70	1	0	25.8428	3	4	1	0	1	37.5688	136.5	22.15	21.97	1.23	0.07	31.5	60.5	0.7	0	0	0	0	0	0	1	0	0	1	1	0
0	0	7.06667	51-60	1	1	23.9158	12	2	1	0	1	35.6287	191.125	6.65	441.32	127.84	61.88	10	27	6.225	1	1	0	1	0	0	0	1	1	0	1	0
0	1	0.832639	51-60	1	0	24.537	15	4	1	0	1	37.3062	115.8	9.55	8.66	0.845	0	121.5	222.5	0.825	0	0	0	0	0	0	0	0	0	0	1	0
0	1	1.34514	31-40	1	1	23.0085	15	4	1	0	1	37.8181	90.3333	7.04	102	13.6	0	20.75	189.25	4.88333	0	0	0	0	0	0	0	0	0	0	1	0
0	0	11.8125	71-80	0	0	49.2156	9	2	1	1	1	36.7967	139.667	6.15	384	75	9	29.5	91	1.775	0	0	0	0	0	0	1	1	1	0	1	0
0	0	41.6632	71-80	0	0	28.3987	9	1	0		1	37.1271	109.667	8.03333	5.92	1.95	0.06	26	36	0.8	0	0	1	0	0	0	0	0	0	0	1	0
0	0	5.72778	61-70	1	1	26.8633	15	1			0	36.5943	123.75	8.2	599.83	111.65	16.94	11	19.6667	1.1	0	0	0	1	0	0	0	0	0	0	1	0
0	0	4.64861	81-90	1	0	22.5959	13	3	1	1	1	37.2157	191	16.1	742.6	7.9	0	42.5	23	1.45	1	0	0	0	0	0	0	0	1	0	1	0
0	1	10.6118	71-80	1	1	52.4486	8	3	1	0	1	36.9757	159.5	24.85	14.61	1.85	0.09	37	87.5	1.1	0	0	0	1	0	0	1	1	0	0	1	0
0	0	4.13056	71-80	1	1	23.04	15	3			0	36.7138	244.571	15.35	955.8	486	0	15	15	1.2	0	0	0	0	0	1	0	1	0	0	1	0
0	0	5.91319	61-70	0	1	22.2527	6	3	1	0	1	36.7943	137	14.8	1101.1	129.6	0.38	56	50	0.1	0	0	0	0	0	0	0	0	0	0	1	0
0	0	38.5153	51-60	1	1	19.8839	11	4	1	0	1	37.6587	133.8	17.64	14.75	1.17	0.005	35.6667	81.6667	1.36667	0	0	0	0	0	0	1	0	0	0	1	0
0	0	5.81875	71-80	0	0	23.6328	13	4	1	0	1	37.4833	183.2	17.2	17.2	1.23	0.05	13	29	2.05	0	0	0	0	0	0	0	1	1	0	1	0
0	0	12.6132	71-80	1	1	32.0404	5	2	1	0	1	36.7867	182.125	18.6	1479.47	317.17	9.85	22	39	1.95	0	0	0	1	0	0	0	1	1	0	1	0
0	1	11.5319	71-80	0	0	22.0934	5	4	1	1	1	37.2457	177.4	14	2472.2	98.04	6.585	12	92	0.775	1	1	1	0	0	0	0	0	0	0	1	0
0	1	1.71042	71-80	0	1	32.6662	3	4	1	0	1	36.079	179	10.7333	1052.65	126	0	1790	2069	3.83333	0	0	0	1	0	0	1	1	1	1	1	0
1	0	14.9896	81-90	0	1	29.1363	10	4	1	0	1	36.5243	121.526	14.5	878.08	169.12	29.12	139	197.5	1.85	0	0	0	1	0	0	1	1	0	0	1	1
0	0	18.2514	71-80	1	1	22.5666	11	2	1	0	1	36.257	155.2	9.58571	4.09	2.99	0.27	12.5	22.5	1.64	0	0	0	0	0	0	1	0	1	0	1	0
0	1	2.39236	81-90	1	1	29.649	15	3	1	0	1	36.3	214.167	13.5	671.98	185.738	33.2	28	39	3.36667	1	0	0	0	0	0	0	1	1	0	1	0
0	0	14.5771	51-60	1	1	53.1463	12	3	1	0	1	36.422	101	12.05	16.76	66.22	10.125	52.3333	65.5	1.23333	1	0	0	0	0	0	0	0	1	0	1	0
0	0	2.89028	71-80	1	1	25.7117	15	1			0	36.378	145.667	6.3	641.94	102.96	1.56	179.5	158	0.925	1	0	0	0	0	0	0	0	0	1	1	0
0	1	3.70972	91-100	1	0	24.1572	15	2	1	0	1	36.856	102.875	35.5	35.08	0.36	0	8	36	3.875	1	0	0	0	0	0	0	0	1	0	1	0
0	0	3.35625	61-70	0	0	28.3447	15	3	1	0	1	37.7043	172.667	13.2	953.6	372.5	14.9	32	20	1.36667	0	0	0	1	0	0	0	1	1	0	1	0
0	1	1.30625	71-80	0	1	38.5411	8	2	1	0	1	37.311	187.9	17.56	616.31	93.48	5.4	81.5	210	1.36667	1	0	0	0	0	0	1	1	1	0	1	0
0	0	22.3014	61-70	1	1	31.8583	10	3	1	0	1	36.77	110	14.25	11.05	0.71	0.12	17	23	1.25	0	1	0	0	0	0	0	0	0	0	1	0
0	0	6.59931	31-40	1	0	28.3447	15	3	1	0	1	37.5167	231.375	34.275	34.445	1.2	0	308.4	244.2	2.68	0	1	0	1	0	0	0	0	0	0	1	0
0	1	21.3667	61-70	0	1	19.8959	4	2	1	0	1	37.0722	150	4.05	6.99	0.14	0.22	51.5	103	2.63333	0	0	0	0	0	0	1	1	0	0	1	0
0	0	10.0535	71-80	1	1	32.2087	14	2	1	0	1	36.77	143.333	9.66667	7.38	0.46	0.18	33	77.6667	3.25	0	0	0	0	0	0	1	0	1	0	1	0
0	0	1.57847	41-50	0	1	21.4876	10	3			0	36.8571	95	5.4	1.53	1.86	0.14	70.6667	88.3333	0.475	0	0	0	0	0	0	1	0	0	0	1	0
0	0	6.78542	81-90	1	0	26.3465	15	0	1	0	1	36.466	179	11.25	8.22	1.17	0	11	20	0.6	0	0	0	1	0	0	0	0	0	1	1	0
0	0	4.31875	71-80	1	1	20.6758	14	3			0	36.6483	120.8	8.16667	704.65	73.1	5.1	19	27	0.633333	0	0	1	0	0	0	0	0	0	0	1	0
0	0	7.72083	21-30	0	0	30.7306	5	2	1	0	1	36.73	179.667	8.8	709.3	68.88	6.56	20	43	0.95	0	0	0	1	0	0	0	0	0	0	1	0
0	0	4.76736	61-70	1	1	24.8016	15	2	1	0	1	36.8171	155.333	21.15	19.61	0.95	0	13.3333	14	0.65	0	0	0	0	0	0	1	0	0	0	1	0
0	1	5.22361	71-80	1	1	22.6347	6	4	1	1	1	35.9491	128.5	15.3	653.21	1.94	0.02	13.5	12	3.15	0	0	1	0	0	0	0	1	1	0	1	0
0	0	7.48403	61-70	0	1	21.0547	15	3	1	1	1	36.8687	157.667	20.65	19.71	0.99	0.01	36.5	82.5	0.65	1	0	0	0	0	0	0	0	0	0	1	0
0	0	5.80625	61-70	0	1	43.3023	15	1	1	0	1	36.8333	175.25	6.8	553.52	76.16	0.68	81	18	3.9	0	0	1	0	0	0	0	0	1	0	1	0
0	0	7.19097	41-50	0	1	26.4919	14	3	1	1	1	36.9657	108.2	12.7333	1792.8	86.4	0	128	195	1.7	0	0	0	1	0	1	1	0	0	1	1	0
0	0	14.9785	51-60	1	0	21.1069	14	3	1	0	1	36.8133	120.5	16.9	16.17	0.52	0	17.5	15	1.95	1	0	0	0	0	1	0	0	1	0	1	0
0	0	13.0007	61-70	1	1	20.1023	14	2	1	0	1	36.722	117	8.05	5.55	1.785	0.08	377	171	1	0	0	0	0	0	0	0	0	0	0	1	0
0	0	11.4722	71-80	0	1	23.3747	14	3			0	37.6343	106	14.4333	7.69	1.98	0	40	36	0.7	0	0	0	1	0	0	0	0	0	1	1	0
0	1	1.29931	61-70	1	0	43.2726	3	4	1	0	1	37.4663	127.571	5.25556	10.61	91.3167	0	22.5	28	6.4	0	0	0	0	0	0	1	0	1	0	1	0
0	1	1.475	81-90	0	1	24.8016	14	2	1	0	1	37.055	125.6	6.36667	3.89	0.49	0	17.5	40	2.78333	0	0	0	0	0	0	0	0	1	0	1	0
0	0	18.0444	61-70	0	0	32.3948	14	3	1	0	1	36.9817	126	13.7167	13.8	0.74	0	11	21	7.3	0	0	0	0	0	0	0	0	0	0	1	0
0	0	20.6153	51-60	1	1	37.5584	11	4	1	0	1	37.2837	144.429	12.9	39.38	1.4	6.3	66.6667	40	1.65	0	0	0	0	0	0	0	0	0	0	1	0
0	0	2.00556	21-30	0	0	19.8163	15	3			0	37.2133	79.5	8.5	11.81	0.55	0.6	15	39	0.7	0	0	0	0	0	0	0	0	0	0	1	0
0	0	8.19514	71-80	1	1	31.4256	13	3			0	37.0171	166.6	11.8333	6.53	0.87	0.47	85.5	171.5	1.45	1	0	1	0	1	0	0	0	0	0	1	0
0	0	13.1847	71-80	1	1	27.6361	13	3	1	0	1	36.745	121	15.9	466.47	67.05	0.0666667	12.5	13	0.566667	0	0	0	1	0	1	0	0	0	0	1	0
0	0	24.7583	71-80	1	1	25.5859	7	2	1	0	1	36.8309	195.286	8.13333	531.2	134.005	9.9	16	19	1.43333	1	0	1	0	0	0	0	1	1	0	1	0
0	1	1.29236	21-30	1	0	20.6866	15	4	1	0	1	37.628	140.833	25.775	1088.76	161.577	0	424.6	835	1.18333	0	0	0	0	0	0	0	0	0	0	1	0
0	1	20.8215	51-60	1	1	30.1414	10	1	1	0	1	36.9292	175.75	15.975	956.04	136.4	28.52	25.5	60.5	1.56667	0	0	0	0	0	0	1	0	0	0	1	0
1	1	1.25069	91-100	1	1	19.8728	15	4	1	1	1	36.603	142.417	1.63333	54.6	29.4	0	6	8	1.075	0	0	0	0	0	0	0	0	1	0	1	1
0	0	1.71806	21-30	0	1	25.157	14	3	1	1	1	37.3171	75	9.1	492.9	377.58	13.02	56.3333	68.3333	0.75	0	0	0	0	0	0	0	0	0	0	1	0
0	0	11.366	81-90	0	1	34.7276	6	2	0		1	36.75	128	9.4	7.52	0.75	0.05	17	40	0.9	0	0	0	0	0	0	0	0	0	0	1	0
0	0	33.7382	41-50	1	1	24.6023	11	3			0	38.14	106.333	9.2	8.65	0.485	0.065	54.5	22	1.46667	0	0	0	0	0	0	0	0	0	0	1	0
0	0	8.85556	81-90	0	1	35.5664	11	3	1	0	1	37.0471	309.444	18.4	1587.33	103.115	8.095	21	93	2.5	0	0	0	0	0	0	0	1	0	0	1	0
0	0	8.78472	61-70	1	1	18.7161	14	1	0		1	36.9267	119.75	9.72	9.37	1.61	0.37	49	31	0.8	0	0	0	1	0	0	1	0	0	0	1	0
0	0	6.76667	31-40	1	0	33.3133	14	4	1	0	1	37.7057	120.667	14.2	1134.58	156.2	52.54	45	36	0.733333	0	0	0	1	0	0	0	0	0	0	1	0
0	0	12.8958	71-80	0	1	23.03	15	3			0	36.5975	132.667	14.3667	15.63	161.577	0	774	627.5	3.45	0	1	0	0	0	0	0	0	1	0	1	0
0	0	17.8597	71-80	1	1	41.0973	12	2	1	0	1	36.7471	79.6667	4.25	308.7	45.45	59.85	11	21	6.13333	0	0	1	1	0	0	0	0	1	0	1	0
0	1	1.30208	21-30	1	0	51.121	3	4	1	0	1	40.2314	323.422	26.14	22.46	1.95667	0	944.8	2681.5	5.05	0	0	0	0	0	0	0	1	0	0	1	0
0	1	0.980556	61-70	1	0	34.3496	15	4	1	0	1	35.315	85.4444	8.23333	172.8	108	0	1257.67	9819.33	3.075	0	0	0	1	0	0	1	0	0	0	1	0
0	0	10.809	51-60	0	0	33.2031	14	2			0	36.966	113.667	11.1	11.02	55.5	0	93	19	1.03333	0	0	0	0	0	0	0	0	0	0	1	0
0	0	9.76944	61-70	0	0	40.7618	13	3	1	0	1	36.815	264.312	16	5.47	9.23	0.34	51	60.5	1.16	0	0	0	1	0	0	0	1	0	0	1	0
0	0	15.6076	41-50	0	1	21.4724	8	4	1	0	1	36.23	122	14.6	1639.64	105.61	16.11	21	42	0.75	0	0	0	0	0	0	0	0	0	0	1	0
0	0	6.95347	71-80	1	1	58.5385	12	3	1	0	1	36.9264	163	15.6	1453.92	53.04	1.56	18	25	1.2	0	1	0	1	0	0	0	0	0	0	1	0
0	0	23.8917	81-90	1	0	20.5151	14	3			0	36.7033	134.5	12.7	12.315	0.25	0.005	14	34	0.65	1	0	1	0	0	1	0	0	0	0	1	0
0	0	6.94722	51-60	0	0	35.4308	14	4	1	0	1	38.285	184.292	16.7	330	90	0	11	31	1.175	0	0	0	0	0	0	0	1	0	0	1	0
0	0	8.67083	61-70	0	1	30.0408	13	2	1	1	1	36.42	99.6667	16.1667	16.25	1.76	0.02	51	88	0.475	0	0	0	0	0	0	0	0	0	0	1	0
0	1	3.76736	61-70	1	1	25.586	6	3	1	0	1	37.0567	107.5	15.3667	10.7	0.93	0	154	40	1.025	0	0	1	1	0	0	1	1	1	0	1	0
0	0	3.53681	41-50	1	0	25.06	15	3	0		1	37.0763	108.5	2.66667	1.85	1.2	0.04	24	92	0.65	0	0	0	0	0	0	1	0	0	0	1	0
0	1	8.22431	61-70	1	1	34.3325	3	3	1	0	1	36.189	208.167	15.05	1221.2	99.4	14.2	416	610.333	1.1	0	0	0	0	0	0	0	1	0	0	1	0
0	1	1.68889	71-80	1	1	31.4077	15	4	1	0	1	36.5337	125.25	29.7714	21.4033	2.10667	0.00333333	512.5	1341.5	1.58333	0	0	0	0	0	0	0	0	0	0	1	0
0	0	5.70556	81-90	0	1	25.4507	13	1	1	0	1	36.8171	163.111	6.8	526.4	199.2	12	39	31	1.3	0	1	0	0	0	0	0	1	1	0	1	0
0	0	17.8535	71-80	0	0	23.8144	4	4	1	1	1	37.5083	134	11.9667	1007.93	102.34	9.52	17	39	0.566667	0	0	1	0	0	0	0	0	0	0	1	0
0	0	14.7326	51-60	0	1	19.8959	9	3	1	0	1	37.295	130.429	9.75	7.65	0.55	0.02	136.5	82.5	4.53333	0	0	0	0	0	0	0	0	1	0	1	0
0	0	16.534	41-50	1	1	71.7401	6	1	1	0	1	37.8188	91.75	8.1	4.815	0.64	2.38	145	34	0.5	0	0	0	0	0	0	0	0	0	0	1	0
0	0	7.73333	81-90	0	0	31.8127	7	3	1	0	1	36.4533	268.739	13.1	4.98	2.89	3.41	22.5	18.5	2	0	0	0	0	0	0	0	1	0	0	1	0
0	0	9.69306	71-80	0	0	22.0026	14	1	1	0	1	36.7214	85	6	513.09	52.59	0.54	16	34.5	1.43333	0	1	0	0	0	0	0	0	0	0	1	0
0	0	3.82917	71-80	0	1	25.7416	10	2			0	37.2529	117	10.0667	758.58	113.74	9.4	26	36	0.7	0	0	1	0	0	0	0	0	0	0	1	0
0	1	19.1194	81-90	0	0	30.6477	3	3	1	0	1	35.9589	88.5556	12.7333	1030.5	50.52	3.375	40	38	2.75	1	0	0	0	0	0	0	1	1	0	1	0
0	0	4.91458	81-90	1	1	20.9569	15	1			0	36.77	173.25	5.65	822.45	196.08	19.72	15	23	0.7	1	0	0	0	0	1	0	1	0	0	1	0
0	0	4.52986	51-60	0	1	28.2828	15	3	1	0	1	37.0467	118.5	3.2	458.85	69.54	0.57	215	480	0.533333	0	0	0	0	0	0	1	0	0	0	1	0
0	1	16.4785	71-80	0	0	54.536	14	2	1	1	1	36.88	178.2	5.2	4.16	0.61	0.03	10	33	1.4	1	0	0	0	0	0	0	1	1	0	1	0
0	0	13.7799	41-50	1	1	19.7467	4	3	1	0	1	37.2088	213	14.8	7.85	0.97	0.62	58	72	2.1	0	0	0	0	0	0	1	1	1	0	1	0
0	0	34.3215	21-30	1	0	32.6018	3	4	1	0	1	38.0767	175.8	22.575	1531.9	6.16	10.53	21	41	1.4	0	0	1	0	0	0	0	0	0	0	1	0
0	0	14.9083	51-60	1	0	36.0854	13	4			0	37.3971	347.667	12.4333	9.57	1.74	0.08	30	26	2.03333	0	0	1	0	0	0	0	1	1	0	1	0
0	0	8.85208	61-70	1	1	29.4076	15	3	1	0	1	37.965	86.8333	10.45	6.8	1.945	0.035	14	24	0.8	0	0	0	1	0	0	0	0	0	0	1	0
0	1	11.5076	51-60	1	0	29.952	7	2	1	0	1	36.8133	135.5	7.775	5.65	0.95	0.13	96	168	0.75	0	0	0	0	0	0	1	1	0	0	1	0
0	1	14.1674	51-60	1	0	26.6965	12	4	1	0	1	36.98	122.714	9.9875	2.2525	1.81	0	240.5	1325	2.5	0	0	0	0	0	0	1	0	0	0	1	0
0	0	3.57431	71-80	1	0	36.9723	15	2	1	0	1	37.1303	333	15.3	14.13	1.56	0.02	64	349	1.83333	1	0	0	0	0	0	0	1	1	0	1	0
0	0	3.48819	31-40	0	0	29.9429	14	3			0	37.6186	125.143	19.7333	2251.48	71.4	11.9	16	25	0.633333	0	0	0	1	0	0	0	0	0	0	1	0
0	0	5.45764	61-70	1	1	23.5294	15	2	1	1	1	36.805	135.25	10.5	10.44	0.7	1.58	110	21	0.9	0	0	0	1	0	0	0	0	0	0	1	0
0	0	6.18194	81-90	1	1	24.8254	14	2	1	1	1	37.06	90.1667	8.8	11.445	225.04	0.01	16	49	0.7	0	0	0	0	0	0	0	0	0	0	1	0
0	1	17.6556	41-50	0	0	22.5325	3	3	1	0	1	37.516	117.4	8.96667	9.78	1.06	0.01	29.3333	209	0.5	0	0	0	0	0	0	1	1	0	0	1	0
0	1	4.13125	31-40	0	0	21.9922	3	3	0		1	37.25	113.286	15.8667	11.4	0.74	0	17	126	0.75	0	0	0	0	0	0	0	0	0	0	1	0
0	0	8.50347	61-70	0	1	33.3888	14	2	1	0	1	37.5273	169.143	10.85	907.99	56.56	2.02	47	72	5.4	1	0	0	1	0	0	0	1	1	0	1	0
0	0	9.68125	41-50	1	0	26.4292	13	3	1	0	1	37.15	80	12.5	11.035	1.79	0.03	20	26	1.425	0	0	0	0	0	0	0	0	0	0	1	0
0	0	12.6326	71-80	1	1	23.7716	15	3	1	0	1	37.2929	95.25	15.4333	17.545	0.735	0.025	10	69	1.4	1	0	0	0	0	0	0	0	0	0	1	0
0	0	8.98889	91-100	1	1	26.1224	3	3	1	0	1	36.35	89.7143	13.5667	1225.29	119.85	19.74	52.5	72	2	0	1	0	0	0	0	0	1	0	0	1	0
0	0	17.0326	71-80	0	0	36.9088	9	2	1	0	1	37.3092	96.1429	14.8	1182.44	145.5	0	12	43.5	1	0	0	0	1	0	0	0	1	0	0	1	0
0	1	14.0417	71-80	0	1	25.7117	15	4	1	1	1	34.905	251.885	16.4222	4.99	149.48	0	184	227	1.55714	1	1	1	1	0	0	0	0	1	0	1	0
0	0	20.9903	61-70	1	0	25.4432	10	3	1	0	1	36.9644	176.4	11.375	7.445	1.295	1.435	15	41	0.8	0	0	0	0	0	0	0	1	0	0	1	0
0	0	22.3708	81-90	1	1	28.3447	7	2	1	0	1	37.555	88.7	6.65	10.43	2.25	0	148.5	164	2.33333	1	0	0	0	0	0	0	0	0	0	1	0
0	0	6.84653	61-70	0	1	26.5565	15	3	1	0	1	37.6567	125	10.64	2039.4	203.49	7.9	27	26	0.6	0	0	0	0	0	0	0	0	0	0	1	0
0	0	5.26389	61-70	0	1	37.6002	15	2	1	0	1	36.76	177.2	11.7	1112.67	19.89	1.17	28	35	1	0	0	0	1	0	0	0	1	0	0	1	0
0	0	11.6646	71-80	0	1	21.1711	9	2	1	1	1	37.435	107	11.4	979.29	0.97	3	29	59	1.03333	0	1	1	0	0	0	0	0	0	0	1	0
0	0	5.86875	21-30	0	1	26.6948	15	2			0	36.8029	86.1429	8.975	3.3	3.24	0.09	25	31	0.48	0	0	0	0	0	0	0	0	0	0	1	0
0	0	10.075	51-60	1	0	43.5799	9	4	1	0	1	38.235	156	12.1	19.1	1.39	0.01	39	54.5	0.8	0	0	1	0	0	0	0	1	0	0	1	0
0	0	3.175	51-60	1	0	32.8084	14	2			0	36.906	120.5	5.2	313.65	157.59	13.26	51	13	1.25	0	0	0	0	0	0	0	0	0	0	1	0
0	0	19.2472	81-90	0	0	22.3195	6	3	1	0	1	36.2925	98.4	10.6	987.99	32.88	2.11	1324.67	1565.67	1.55	0	0	0	0	0	0	1	0	0	0	1	0
0	1	1.05069	91-100	1	1	22.5664	15	4			0	35.8	194.167	28.3333	2351.53	196.603	1.03	28.3333	56.3333	2.83333	0	1	0	1	0	0	0	0	1	0	1	0
0	1	13.8437	61-70	0	1	36.7966	3	2	1	0	1	37.3343	206.333	37.625	24.825	19.215	0	22.3333	29.5	2.2	0	0	0	0	0	0	0	0	0	0	1	0
0	0	17.541	71-80	1	0	27.5849	5	3	1	0	1	38.2427	167.286	11.1667	1144.02	90.47	0	16	36	1.6	0	0	1	0	0	0	1	1	0	0	1	0
0	0	7.16806	81-90	1	1	25.6015	12	2	1	0	1	36.5	126	6.83333	1412.7	139.2	4.68	10	142.5	0.7	1	0	1	0	0	0	0	0	0	0	1	0
0	0	32.1792	51-60	1	0	30.3086	9	3	1	0	1	37.0943	116	12.1	12.69	1.27	0.01	117	63	1.2	0	0	1	0	0	0	0	0	0	0	1	0
0	0	21.5229	31-40	0	1	24.9135	10	2			0	37.2673	125.4	12.48	9.4	1.77	0	14	68	0.566667	0	0	0	0	0	1	0	0	0	0	1	0
0	0	13.4625	91-100	1	0	25.0173	11	3	1	0	1	36.6733	259.5	12.225	6.39	3.32	0.12	25.5	64	1.4	0	0	0	0	0	0	1	0	0	0	1	0
0	0	4.10903	61-70	0	1	25.1423	15	3	1	0	1	37.1414	163.5	19	13.835	3.285	0.11	25	29.5	1.04	0	0	0	0	0	0	0	0	0	0	1	0
0	1	0.889583	41-50	1	0	30.9766	15	4			0	33.2	208.667	21.25	1173	323	0	162.5	147.5	0.666667	0	0	0	0	0	0	0	0	0	1	1	0
0	0	6.00694	61-70	1	1	23.1405	15	2			0	36.7975	108.667	8.06667	573.5	122.1	4.44	20	24	0.8	0	0	0	0	0	0	0	0	0	0	1	0
0	0	10.8194	31-40	1	1	25.7457	3	3	1	1	1	36.93	159.909	3.23333	3.6	0.52	0.01	7660.25	12396.5	0.7	0	0	0	0	0	0	1	0	0	0	1	0
0	0	1.90278	51-60	1	0	22.8374	15	2	1	0	1	37.15	144	6.96667	1333.33	1.38	9.49667	16	25.5	0.84	0	0	0	0	0	0	1	0	0	0	1	0
0	1	5.40417	61-70	1	1	30.3997	15	3	1	1	1	36.8626	223.688	10.45	13.955	123.12	0	2822	4359.5	4.275	0	0	0	1	0	1	0	0	1	1	1	0
0	1	5.67083	61-70	0	1	31.6406	4	3	1	0	1	36.8971	248	24.5286	2265.3	197.6	0	195.6	454	1.1	0	0	0	0	0	0	1	1	0	1	1	0
0	0	1.47847	41-50	0	0	26.8054	15	2			0	36.6583	133.5	8.6	554.2	110.16	6.12	15	28	0.55	0	0	0	0	0	0	0	0	0	0	1	0
0	0	4.6375	61-70	1	1	23.6678	15	3	1	0	1	37.0367	121.8	12	1295.82	46.92	1.38	14	26	0.6	0	0	0	1	0	0	0	0	0	0	1	0
0	0	10.1576	81-90	1	1	24.3025	13	3	1	0	1	37.1056	192	20.45	12.06	1.43	0.02	19	25	1	0	0	0	0	1	0	0	0	0	0	1	0
0	0	12.4639	81-90	1	0	27.3113	12	3	1	0	1	36.42	149.571	13.7	1156.75	99.5	2.48	28	46	1.35	0	0	0	1	0	0	1	0	0	0	1	0
0	1	4.71806	71-80	1	1	33.4124	15	4	1	0	1	37.545	300.267	29.1333	21.71	1.36667	0	178	302	2.13333	0	0	0	1	0	0	0	1	0	0	1	0
0	0	15.6653	41-50	1	1	26.3958	3	3	1	1	1	37.0917	111	12.3	4.1	1.01	0	13	13	0.533333	0	0	0	0	0	0	0	0	0	1	1	0
0	0	3.4	71-80	0	1	27.0968	9	2			0	37.1183	128.357	13.1	26.095	1.06	2.6	45	104	2.85	0	1	1	0	0	0	0	0	0	1	1	0
0	1	1.16042	71-80	1	0	33.5176	6	2	1	0	1	37.16	135.167	9.7	0.82	88.75	14.85	16	54	3.43333	1	0	0	1	0	0	0	1	1	0	1	0
0	1	1.03056	61-70	1	0	26.1224	15	3	1	0	1	37.01	119.5	13.25	11.64	0	0.12	111	205	2.95	0	0	1	0	0	0	0	0	0	0	1	0
0	0	8.63542	81-90	1	1	29.0245	10	4	1	0	1	37.2	252	12.45	611.52	1.25	2.64	55	48	5.1	0	1	0	0	0	0	0	1	1	0	1	0
0	0	17.1097	81-90	1	1	25.0593	3	3	1	0	1	36.5229	137.6	15.5	10.72	0.97	0.02	127	254	2.9	1	0	0	0	0	0	0	0	1	0	1	0
0	0	8.27917	81-90	1	1	31.5631	3	3			0	37.375	118.267	6.53333	1513	1.59	17.28	17	36.5	1.13333	1	0	0	0	0	0	0	1	0	1	1	0
0	0	6.09514	51-60	1	0	26.4171	12	3	1	0	1	36.5014	91.6667	26.6	2555.53	55.46	9.63	20	16	0.75	0	0	1	0	0	0	0	0	0	0	1	0
0	1	0.980556	61-70	1	0	34.6021	12	4	1	0	1	36.378	541.773	20.7125	17.955	0.8575	0	569.75	1131	1.85	1	1	0	0	0	0	0	0	1	0	1	0
0	0	6.63611	61-70	0	1	25.0668	11	1			0	37.0457	116.333	10.45	834.08	149.76	3.12	16	32	0.533333	0	0	1	0	0	0	0	0	0	0	1	0
0	1	1.22847	81-90	1	1	28.3447	15	3	1	1	1	35.89	270.294	23.0333	2485	68.75	18.25	339	829	1.11429	0	0	0	0	0	0	0	0	0	0	1	0
0	0	13.8201	51-60	1	0	48.5847	10	2	1	0	1	37.2217	119	7.15	523.535	103.43	49.29	23	32	1.2	0	0	1	1	0	0	0	0	0	0	1	0
0	0	13.8201	41-50	1	0	34.9481	3	3	1	0	1	37.9746	128.667	10	8.51	1.43	0.14	101	99	0.85	0	0	0	0	0	0	0	0	0	0	1	0
0	0	7.78819	81-90	0	0	17.3887	8	3	1	0	1	36.945	130.5	16.6667	14.3933	0.61	0	51.5	77.5	1	1	0	0	0	0	0	0	0	0	0	1	0
0	0	7.02083	51-60	1	0	52.7337	15	3			0	36.6042	230.833	9.5	7.99	0.26	0	7	14	1.7	0	0	0	1	0	0	0	1	1	0	1	0
0	1	2.36319	51-60	1	1	28.601	15	3			0	36.2217	100.444	7.38333	497.687	76.2067	3.75333	138	443.5	1.9	0	0	0	1	0	1	0	0	0	0	1	0
0	0	4.85625	41-50	0	1	20.889	5	2			0	37.1283	97.5	7.66	630.455	81.705	3.41	35.6	47.2	0.52	0	0	0	0	0	0	0	0	0	0	1	0
0	0	2.60694	41-50	0	1	31.2386	15	3			0	37.3211	87.4	4.05	301.86	111.37	2.58	21	20	0.566667	0	0	0	0	0	1	1	0	0	0	1	0
0	0	18.3056	81-90	0	1	25.3994	10	3	1	0	1	37.0557	101.667	5.4	552.16	79.56	6.12	62.5	33	0.45	0	0	0	0	0	0	0	0	0	0	1	0
0	0	10.0493	81-90	0	0	33.573	14	1			0	36.922	164.333	5.7	331.24	132.6	5.2	11	97	1.26667	0	1	0	0	0	0	0	1	0	0	1	0
0	0	9.96944	81-90	1	1	35.2064	14	2	1	0	1	36.89	150.5	9.6	531.18	0.28	58.24	23.6667	60.5	1.2	0	0	0	1	0	0	0	0	1	0	1	0
0	0	9.38611	51-60	1	1	21.6358	4	4	1	0	1	38.125	113.333	8.425	5.71667	0.823333	0.103333	13.3333	16	1.725	0	0	0	0	0	0	0	0	0	0	1	0
0	0	3.74653	31-40	1	0	33.8395	15	3	1	0	1	36.9588	103.571	2.3	0.78	0.61	0.11	11	49	0.8	0	0	0	0	0	0	1	0	0	0	1	0
0	0	7.09653	31-40	1	1	30.173	13	4	1	0	1	38.6565	89.75	7.975	590.91	105.477	6.17	471.333	656	1.38	0	0	0	0	0	0	1	0	0	0	1	0
0	0	3.44097	51-60	1	1	28.6896	15	3			0	37.1875	130.714	12.725	12.515	0.94	0.005	25	40.5	0.928571	0	0	0	0	0	0	0	0	0	0	1	0
0	1	11.5549	81-90	1	1	27.0641	3	2	1	0	1	35.925	182.429	17.95	1156.9	100.75	0	236.333	252.667	1.66	1	0	0	0	0	0	0	1	1	0	1	0
0	0	10.9917	61-70	0	1	18.1038	8	3	1	0	1	36.8687	157.333	19.38	18.4975	0.325	0.0175	9.5	18	0.5625	0	0	0	0	0	0	0	0	0	0	1	0
0	1	2.225	81-90	1	1	20.3114	3	3	1	0	1	36.5414	94.6667	26.3	2472.2	102.57	6.575	115	22	1.1	0	0	0	1	0	0	0	0	0	1	1	0
0	0	22.8424	61-70	0	1	26.8082	6	2	1	1	1	36.9917	228.143	7.4	623.82	45.88	8.14	20.5	29	3.6	0	0	0	1	0	0	1	1	0	0	1	0
0	0	6.46944	41-50	0	0	21.7776	13	2	1	0	1	37.565	113.833	7.75	626.08	122.365	4.595	739.5	651	1.1	0	0	0	0	0	0	0	0	0	0	1	0
0	0	27.2257	51-60	0	0	38.1875	4	2	1	0	1	33.8667	126.333	7.425	8.36	0.48	0.03	82.6667	49	4.86667	0	0	0	0	0	1	0	1	1	0	1	0
0	0	11.9347	71-80	1	1	28.6041	15	3	1	0	1	36.8008	94.5	12.8	8.79	1.47	0.1	6	27.6667	0.7	1	1	0	1	0	1	0	0	0	1	1	0
0	0	4.89931	71-80	0	0	22.2041	15	3			0	36.8414	248.111	14.08	1412.7	197.2	3.4	142.5	387.5	1.275	0	0	0	0	0	0	0	1	0	1	1	0
0	1	0.947222	81-90	0	1	29.9074	15	3	1	0	1	36.9975	186.5	25.9333	2458.27	290.07	5.86	294.5	232	4.375	1	0	1	0	0	0	0	0	1	0	1	0
0	0	8.83194	61-70	1	1	29.6364	14	2	1	0	1	36.734	111.333	9.2	1116.5	247.53	1.78	83.5	76	1.4	0	0	0	0	0	0	0	0	0	0	1	0
0	0	9.38889	81-90	1	0	33.0579	14	3	1	0	1	36.868	99	12.2	16.61	1.08	0.01	25	132	1.3	1	0	0	0	0	0	0	0	0	0	1	0
0	0	3.68889	31-40	1	1	24.1564	15	2	1	0	1	36.23	112.55	8.3	672.3	100.43	12.45	42	46	0.9	0	0	0	0	0	0	0	0	0	0	1	0
0	0	14.1472	51-60	0	1	23.858	11	2	1	0	1	36.6686	148	7.2	632.8	10.6	0	102	126	0.45	0	0	0	0	1	0	0	0	0	1	1	0
0	0	14.6292	61-70	1	0	35.325	10	3	1	0	1	36.7457	178.2	11.5333	1137.5	25	12.5	15.5	42	1	0	0	0	1	0	0	1	1	0	0	1	0
0	0	24.7382	81-90	1	1	26.8734	14	3	1	0	1	36.7529	266	15.9	19.71	38.28	0.04	11.5	27.5	2.8	1	0	0	0	0	0	0	1	1	0	1	0
0	0	8.84444	71-80	0	0	27.6125	14	3	1	1	1	36.7488	210.333	12.35	964.15	135.04	4.32	33.5	25	0.85	0	0	0	1	0	0	0	1	0	0	1	0
0	0	14.034	81-90	0	1	29.413	13	3	1	0	1	37.5557	118	5.53333	4.45	0.395	0	16	52	0.7	1	0	0	0	0	0	0	0	0	0	1	0
0	1	1.58125	51-60	1	1	30.4867	15	3	1	0	1	38.725	100	27.7	2325	105.477	0	197	331	2.95	0	0	0	0	0	0	0	0	1	0	1	0
0	0	9.79653	81-90	1	1	29.0286	15	3	1	1	1	36.95	117	13.35	8.93	3.55	0.04	59.5	164.5	5.05	1	0	0	0	0	0	0	0	1	0	1	0
2	1	20.0993	61-70	0	0	29.3444	8	3	1	1	1	36.554	109.333	12.3667	1118	86	0	13.6667	24.3333	2.725	0	1	0	0	0	1	0	1	1	0	1	1
0	0	54.6681	51-60	1	1	26.0617	11	3	1	0	1	37.4843	128.5	9.7	739.2	28.8	0	192	436	4.06	0	0	0	0	0	0	0	0	0	0	1	0
0	0	10.7972	51-60	1	1	23.0225	8	4	1	0	1	38.4129	350.484	19.8667	16.42	1.33	0	41.75	49	4.7	0	0	0	0	0	0	1	1	1	0	1	0
0	1	12.7708	61-70	1	1	42.5606	10	4	1	0	1	37.7683	257	40.4	41.66	0.67	0.04	17	76	1.4	1	1	0	0	0	0	0	1	0	0	1	0
0	0	3.04306	31-40	1	0	28.2094	15	3			0	36.7686	111.25	11.6	4.91	5.4	0.03	20.5	36	0.74	0	0	0	0	0	0	0	1	0	0	1	0
0	1	1.81944	71-80	1	0	22.5959	15	3	1	0	1	36.5733	187.588	18.66	21.155	0.475	0	31.8	66.8	1.36	0	0	0	0	0	0	0	0	0	0	1	0
0	0	16.125	31-40	0	1	31.9922	13	4	1	0	1	36.545	129.6	12.0333	1168.75	57.5	3.75	7605.8	6565	2.02	0	0	0	0	0	0	1	0	0	0	1	0
0	0	5.52569	51-60	1	0	29.8606	15	3			0	36.5643	152	3.2	118.08	106.32	2.4	36.3333	47.3333	1.725	0	0	0	0	0	0	1	0	1	0	1	0
0	1	13.6139	71-80	0	1	23.5352	3	4	1	1	1	37.88	92.875	5.65	6.97	0.3	0.04	58	36.5	2.9	0	0	1	1	0	0	0	1	1	0	1	0
0	0	4.8	71-80	0	0	28.699	15	2	1	0	1	37.0383	177.333	18.8333	1125.3	2.22	5.1	142	169.5	1.16667	1	0	0	1	0	0	0	0	0	0	1	0
0	0	4.93611	81-90	0	1	24.2388	11	3	0		1	37.0744	117	14.6667	16.04	0.99	0.01	21.5	21.5	0.5	0	0	1	0	0	0	0	0	0	0	1	0
0	0	3.11806	21-30	1	0	32.9143	15	1			0	36.9862	107	9.95	888.56	192.56	18.56	17	27	0.9	0	0	0	0	0	0	0	0	0	0	1	0
0	0	7.51528	41-50	1	1	51.4533	3	2	1	0	1	36.8462	178.25	9.1	9.4	0.5	0	13	27	0.75	0	0	0	0	0	0	0	0	0	0	1	0
0	0	4.08264	81-90	1	0	21.9377	14	3	1	1	1	37.2595	88	11.6	1792.8	1.82	0	46	64.5	1.2	1	0	0	1	0	0	0	0	0	0	1	0
0	0	13.7896	61-70	0	1	26.8054	14	3	1	0	1	37.04	99.5	10.8	6.95	0.8	0.08	18	27	2.3	0	0	0	0	0	0	0	0	1	0	1	0
0	0	24.4535	61-70	1	0	30.7728	12	2	1	0	1	37.5067	151.667	10.6333	8.86	0.91	0.04	12	13	1.53333	0	0	1	0	0	0	0	1	0	0	1	0
0	0	22.9792	71-80	0	1	18.5156	11	3	1	0	1	36.9357	178.8	3.95	265.24	72.58	17.1	23	25.5	2.25	1	1	0	1	0	0	0	1	1	0	1	0
0	0	13.3604	81-90	1	1	22.0934	11	3	1	0	1	37.3675	109	7.25	692.23	43.89	1.54	19.5	36	0.95	0	0	1	0	0	0	0	0	0	0	1	0
0	1	2.15278	81-90	0	0	32.3939	15	2	1	0	1	36.388	104	15.375	13.26	1.44	0.04	46	92	2.425	1	0	0	0	0	0	0	0	1	0	1	0
0	1	7.95	81-90	1	1	19.4964	4	3	1	0	1	36.89	128.333	15.55	1407.99	1.03	16.535	19	52	1.65	0	0	0	0	0	0	0	0	0	0	1	0
0	0	3.91597	61-70	0	1	22.1453	15	1	1	0	1	37.22	85	9.43333	6.01	2.57	0.02	12	20	0.8	0	0	0	0	0	0	0	0	0	0	1	0
0	0	2.77083	71-80	1	1	23.6837	15	2			0	36.9633	128	19.7	14.35	4.89	0.41	112	185	1.16667	1	0	0	0	0	0	0	0	0	0	1	0
0	0	11.5118	61-70	1	1	33.9514	15	1			0	37.0367	165.2	16.35	1103.02	0.93	4.87	20.5	17	1.56667	1	0	0	0	0	0	0	1	0	0	1	0
0	0	5.56667	71-80	0	0	43.6133	14	1			0	36.585	138.5	6	4.55	1.06	0.02	38	81	0.7	0	0	0	0	0	0	0	0	0	0	1	0
0	0	13.0722	31-40	0	1	27.4587	8	4			0	37.6422	120.833	11.9667	829.26	148.92	2.04	53.5	24	0.6	0	1	1	0	0	0	0	0	0	0	1	0
0	0	26.6215	41-50	1	0	23.0546	3	4	1	0	1	36.455	188.4	1.8	735.04	83.5	17.29	570.5	5127.5	1.71667	0	0	0	0	0	0	1	0	1	0	1	0
0	0	4.73125	81-90	1	1	25.7999	13	3	1	0	1	36.71	101.333	20.5167	14.59	1.93	0.01	14	24	2.025	0	1	0	0	0	1	0	0	0	0	1	0
0	0	21.3764	31-40	1	0	49.6834	13	3			0	36.8137	92	11.85	22.46	51.1	10.08	39	37	3.9	0	0	0	0	0	1	1	0	0	0	1	0
0	0	4.21458	51-60	0	0	24.1554	15	3	1	0	1	37.2229	120.5	10.575	955.5	197.6	2.6	37	54	0.5	0	0	0	0	0	0	1	0	0	0	1	0
0	0	7.74306	61-70	1	1	31.5029	14	2	0		1	37.2682	242.6	10.18	1148.75	85.12	15.07	24	38	1.7	1	1	0	1	0	0	0	1	0	0	1	0
0	0	5.03889	71-80	1	0	31.5617	13	4	1	0	1	37.6136	142.2	12	11.01	0.37	0.03	15	24	1.45	0	0	0	0	0	0	0	1	1	0	1	0
0	0	6.68472	81-90	1	1	24.6717	15	3	0		1	37.1214	149.667	10.36	5.395	1.605	0.115	10	14	1.13333	0	0	0	1	0	1	0	1	0	0	1	0
0	0	23.9028	61-70	1	0	28.0125	7	3	1	0	1	37.7362	139.667	11.85	11.81	0.72	0	14.5	23	0.733333	0	0	1	0	0	0	0	0	0	0	1	0
0	0	1.47986	21-30	1	0	23.6287	13	1			0	36.7317	91.25	7.36667	602.86	195.22	0.86	102	12	0.933333	0	0	0	0	0	0	0	0	0	0	1	0
0	0	40.7771	41-50	0	0	32.5952	3	2	1	0	1	37.4771	96	8.44	623.5	183.18	6.02	61.25	232	0.64	0	0	0	0	0	0	1	0	0	0	1	0
1	1	5.74514	61-70	0	0	30.1953	3	3	1	0	1	36.6045	103.083	22.3333	19.48	0.735	0	122.75	446	2.88	0	0	0	0	0	0	1	0	0	0	1	1
0	0	11.0861	61-70	1	1	22.1296	8	3	1	0	1	37.933	142.5	9.3	8.07	0.485	0	30.5	43	0.65	0	0	1	1	0	0	0	0	0	0	1	0
0	0	7.45972	81-90	1	0	21.9136	13	4			0	38.0229	130.6	13.2	782.8	0.67	2.25	27	41	1.43333	0	0	1	0	0	0	0	0	1	0	1	0
0	0	2.90972	21-30	0	0	26.5731	14	2			0	37.1688	101.81	6.43333	378.32	148.705	2.09	38	77.5	0.82	0	0	0	0	0	0	0	0	0	0	1	0
0	0	8.79722	91-100	0	1	23.7654	6	3	1	0	1	35.6	170.75	12.125	1059.4	118.233	3.05667	102	126.667	0.7	1	0	0	0	0	0	1	0	0	0	1	0
0	1	1.99444	71-80	0	0	37.5567	15	4	1	0	1	34.0546	180.353	13.3636	12.165	0.54	0.005	3603.25	3876.12	6.375	0	1	0	1	0	0	0	0	0	0	1	0
0	0	17.9951	81-90	1	0	31.3834	11	3	1	0	1	36.9087	218.375	10.9333	1445.96	1.32	3.46	19	47.5	1.825	0	0	0	0	0	0	0	0	1	0	1	0
0	0	6.75694	71-80	1	1	29.0688	14	3	1	0	1	37.7943	139.8	11.6	909.5	47.34	4.53	31.5	28	1.86667	1	1	0	0	0	0	0	1	1	0	1	0
0	0	50.859	51-60	1	1	29.9688	10	4	1	0	1	37.041	147.667	13.55	1036.38	230.46	34.5	23	37.5	0.833333	0	0	0	1	0	0	1	1	0	0	1	0
0	0	4.80556	51-60	1	1	23.8884	10	4	1	0	1	37.61	143.5	32.15	2933.19	173.31	3.27	16	17	0.75	0	0	0	1	0	0	0	1	0	0	1	0
0	0	8.48125	21-30	1	1	26.3151	3	4	1	0	1	38.0747	123.889	9.7	494.5	120.4	0	114	99	1.5	0	0	0	0	0	0	1	0	0	0	1	0
0	0	20.6667	71-80	1	0	23.1834	10	2	1	0	1	36.5414	72.3333	11.8	709.18	218.3	174.64	24	31	0.7	0	0	0	1	0	0	0	0	0	0	1	0
0	1	13.7111	51-60	0	0	42.1665	4	4	1	0	1	36.4988	183.143	9.9	1430.92	0.88	1.49	39	65	1.63333	0	0	0	1	0	0	1	0	1	0	1	0
0	0	1.65833	51-60	1	1	26.4427	15	2			0	36.5018	141	6.8	619.38	88.06	6.66	16	23	0.75	0	0	0	0	0	0	0	0	0	0	1	0
0	0	13.9424	71-80	0	1	22.449	15	4	1	0	1	36.3329	270.167	12.4	3485	29.4	279.2	88.5	365	0.75	0	0	0	1	0	0	0	1	0	0	1	0
0	1	0.65625	91-100	1	0	19.4964	15	4	1	0	1	36.323	144	7.05	425.35	105.75	0	31	92.25	1.55	0	0	0	0	0	0	0	0	0	0	1	0
0	0	6.21319	61-70	1	1	33.642	3	2	1	0	1	36.56	112.667	10.65	7.56	3.78	0.13	364	220.25	0.85	1	0	0	0	0	0	0	0	0	0	1	0
0	0	17.8076	71-80	1	1	20.9024	10	3	1	0	1	37.2017	109.375	7.93333	10.97	191.88	0.01	52	220	1.08	0	0	0	0	0	0	0	1	0	0	1	0
0	1	7.79861	91-100	0	1	24.7119	15	1			0	37.2362	169	6.64286	4.84	0.47	0.01	28	38	0.733333	0	0	0	0	0	0	0	1	0	0	1	0
0	0	3.70347	81-90	1	1	28.9667	14	1			0	36.9371	123	14.05	17.93	0.59	18.56	10	14	1.1	0	0	0	0	0	1	0	0	0	0	1	0
0	1	2.04931	81-90	0	0	29.323	15	4	1	0	1	38.1754	184	18.2667	1355.68	218.16	1.56	14	26	2.225	0	0	0	0	0	0	0	0	0	0	1	0
0	1	3.40139	71-80	1	1	27.6898	3	2	1	0	1	36.8133	177	9.1	830.61	134.64	5.94	157	336	0.8	0	0	0	0	0	0	0	0	0	0	1	0
0	1	14.8424	51-60	0	1	32.7397	10	1	1	0	1	37.2727	117.8	7.7	597.6	79.2	0	26	32.6667	0.9	1	0	0	1	0	0	1	0	0	0	1	0
0	0	32.8965	81-90	1	1	27.9938	6	3	1	1	1	36.224	187.625	9.23333	2.18	108.845	0	55	56	3.74	0	0	0	0	0	0	0	1	0	0	1	0
0	0	12.7521	51-60	0	0	39.6254	15	3	1	0	1	36.933	130	12.2	10.61	0.73	0	33	20	0.65	0	0	0	0	0	0	0	1	0	0	1	0
0	0	3.65694	71-80	0	1	21.2939	14	2			0	36.8768	104	9.96	1437.75	61.48	0	195.6	13	0.3	0	0	0	0	0	0	0	0	0	0	1	0
0	1	3.26597	71-80	0	1	92.5381	14	3	1	0	1	37.1029	90.3333	14.6	10.92	137.6	0.0633333	28	50	1.46667	0	0	0	1	0	0	0	0	1	1	1	0
0	0	7.07917	81-90	1	1	22.8146	15	2	1	0	1	35.97	164	21.4333	2082.86	97.725	1.095	17.5	16	1.03333	0	0	0	1	0	0	0	0	0	0	1	0
0	0	15.6528	81-90	0	1	27.2286	7	2	1	0	1	36.8329	147.6	9.6	822.45	0.985	14.2	19	102.333	1.5	0	0	1	0	0	0	0	0	1	0	1	0
0	1	14.4681	51-60	0	0	25.4808	13	3	1	0	1	37.9312	156.167	6.2	3.48	0.43	0.005	21.5	36.5	1.23333	1	0	0	0	0	0	0	1	0	1	1	0
0	0	11.7917	51-60	0	1	21.5225	13	4	1	1	1	36.35	245	18	1529.47	75.93	2.44	59.5	294	1.225	0	0	0	0	0	1	1	0	0	0	1	0
0	1	3.33542	61-70	1	1	42.4672	3	4	1	0	1	37.989	229.833	34.5	31.415	0.715	0	69	39	1.7	1	0	0	0	0	0	1	0	0	0	1	0
0	0	4.46736	31-40	1	0	30.8651	14	3			0	37.484	112	15.5	860.98	1.21	11.07	26	33	0.7	0	0	0	0	0	0	0	0	0	0	1	0
0	0	5.18056	51-60	0	0	40.8448	14	3			0	36.4757	286.2	10.55	13.885	156.2	17.1	36	33	1.4	1	1	0	1	0	0	0	1	0	0	1	0
0	0	1.36458	31-40	1	1	41.5983	15	2			0	36.8086	126.2	10.2667	8.02	1.895	0.13	127	104	0.766667	0	0	0	0	0	0	1	1	0	0	1	0
0	0	12.7174	81-90	0	1	35.8689	13	3	1	0	1	37.7225	124.571	8.53333	646.85	119	18.7	84.3333	27	0.725	0	0	0	0	0	0	0	0	0	0	1	0
0	0	3.92014	91-100	0	0	28.5399	15	1			0	36.6671	117.5	5.83333	785.857	0.5	0.29	30	36	0.85	1	0	0	0	0	0	1	0	0	0	1	0
0	1	2.92986	41-50	1	1	44.1659	3	3	1	0	1	36.9069	183.773	13.1	11.81	1.29	0.01	188	1299.5	5.28	0	0	0	0	0	0	1	0	0	0	1	0
0	1	7.60833	51-60	0	1	19.3082	6	3	1	0	1	37.28	169.6	18.35	1733.52	87.42	1.86	37	100.5	0.325	0	0	0	1	0	0	0	0	0	0	1	0
0	0	13.5687	51-60	1	1	29.2024	11	2	1	0	1	36.7617	126.75	10.15	760.495	71.325	105.61	12	23	1.6	0	0	0	1	0	0	0	1	0	0	1	0
0	0	10.066	71-80	1	0	28.3102	8	4	1	0	1	33.48	162.167	3.05	181.3	85.1	3.7	71	28	1.2	0	0	0	0	0	0	0	0	1	0	1	0
0	0	3.85556	21-30	0	1	28.699	12	3			0	37.2686	78	14.1	795.6	212.04	3.96	25	30	0.833333	0	0	0	0	0	0	0	0	0	0	1	0
0	0	5.38542	71-80	0	1	30.449	15	2			0	36.5971	101.5	13.45	799.05	1.55	20.52	58	81	0.6	0	0	0	1	0	0	0	0	0	1	1	0
0	0	6.24583	71-80	1	1	33.2344	14	2			0	36.31	131	5.4	466.56	137.6	8.96	14	21	2.75	0	0	0	1	0	0	0	1	1	0	1	0
2	0	18.1632	31-40	1	1	28.634	5	3	1	0	1	37.6388	127.25	17.15	1456.9	136	11.9	56	34.5	0.6	0	0	0	0	0	0	0	0	0	0	1	1
0	1	3.11458	81-90	0	0	22.8146	10	2			0	36.3378	142	9	734.18	122.84	0.895	23.5	43	1.9	0	0	1	0	0	0	0	1	1	0	1	0
0	0	5.47431	41-50	1	1	28.3078	13	2	1	0	1	36.8062	277.2	6.96667	570.7	85.12	1.345	36.5	76	0.95	0	0	0	0	0	0	1	0	0	0	1	0
0	0	12.1854	51-60	0	1	25.9701	15	1			0	37.1075	112	10.0667	644	216.925	0.05	20	28	0.766667	0	0	0	1	0	0	0	0	0	0	1	0
0	0	3.39375	51-60	1	0	33.8538	15	3	1	0	1	36.5763	129	13.1	1108.13	70.9875	27.505	27.6667	52	1.76667	0	0	0	0	0	0	0	0	0	0	1	0
0	1	3.54514	31-40	1	0	34.7578	3	4	1	0	1	34.86	226.25	38.5667	32.5133	5.19333	0.323333	260.6	502.4	3.55	1	0	1	1	0	0	0	0	0	0	1	0
0	0	8.39097	81-90	1	0	19.1605	15	3	1	0	1	36.935	112.333	13.4667	11.99	0.77	0.03	37	57	0.825	1	1	1	1	0	0	0	0	0	0	1	0
0	0	14.1479	81-90	1	1	23.7028	15	2	1	0	1	37.65	117	7.3	685.23	105.145	2.38	6.66667	84	1.15	1	0	0	0	1	0	0	0	0	0	1	0
0	0	18.0569	41-50	1	0	28.3102	14	2	1	0	1	38.5056	100	5.25	3.32	0.84	0	76	87.5	0.866667	0	0	0	0	0	0	0	0	0	0	1	0
0	0	21.2583	81-90	1	1	28.7347	14	2	1	0	1	37.4663	211	7.975	7.075	0.245	0	47.25	121.75	2.24	1	0	0	1	0	0	0	1	1	1	1	0
0	0	10.6875	51-60	1	1	39.1837	3	4	1	0	1	37.8256	134.5	11	8.8	0.385	0.22	59	44.5	0.7	0	0	0	0	0	0	1	0	0	0	1	0
0	1	1.05347	81-90	1	1	25.5185	14	3	1	0	1	36.9267	122.75	1.72	0.876667	0.183333	0	150.6	192	2.1	1	0	0	1	0	0	0	0	0	1	1	0
0	1	1.99236	71-80	1	1	26.358	15	2	1	0	1	37.125	209.429	24.22	22.785	0.235	0.005	57	77	2.46667	1	1	0	1	0	0	0	0	1	0	1	0
0	0	10.6604	51-60	1	0	20.6562	14	4	1	0	1	37.6375	154.25	3.53333	2.41	0.88	0	36	31	0.85	0	1	0	1	0	0	0	1	0	0	1	0
0	0	4.96597	71-80	0	1	33.8285	15	3			0	36.5933	116.5	15	1032	119.9	44	19	20	0.7	0	0	1	0	0	0	0	0	0	0	1	0
2	0	20.7083	71-80	1	1	32.1929	9	4	1	1	1	38.5846	141.167	14.325	992.58	266.96	12.78	19.5	41.5	1.975	0	0	1	0	0	0	0	0	0	1	1	1
0	0	10.8083	81-90	1	1	28.702	14	3	1	0	1	36.6867	144	6.5	344.82	42.42	5.88	7.5	16.5	1.1	0	0	1	1	0	0	0	1	0	0	1	0
0	0	8.02361	61-70	1	0	41.0302	3	3	1	0	1	36.9083	301.955	22.95	2545.1	381.3	24.8	86.75	75.25	1.8	1	0	0	1	0	0	0	1	0	0	1	0
0	1	10.4986	51-60	0	1	23.4568	3	4	1	0	1	37.1186	135.2	7.625	2465.31	0.11	14.98	60	107	1.075	0	0	0	0	0	0	0	0	0	0	1	0
0	0	15.4354	81-90	0	1	27.7015	3	3	1	0	1	37.6853	249	16.4667	1576.96	124.96	1.76	29	49	0.975	0	0	0	0	0	1	0	1	0	1	1	0
0	0	8.06389	61-70	1	1	18.937	14	3			0	36.741	166.6	10.55	7.91	1.05	0.03	22	36	0.833333	0	0	1	1	0	0	0	1	0	0	1	0
1	0	9.41875	71-80	0	1	31.0512	13	2	1	0	1	37.0467	141	12.4	6	73.14	0.01	26	24	0.7	0	1	1	0	0	0	0	0	0	0	1	1
0	0	28.5076	71-80	1	1	24.5392	8	4	1	0	1	36.131	170.6	10.65	407.16	207.32	2.13	192	64	10.55	0	0	0	1	0	0	0	0	1	0	1	0
0	0	5.73056	41-50	1	0	92.5381	14	3			0	36.8617	98	11.9	968.96	174.08	28.16	12	12	15.45	0	0	1	0	0	0	0	0	1	0	1	0
0	0	4.07986	41-50	1	1	37.037	15	2	1	0	1	36.9914	100.667	5.14286	8.65	0.72	2.7	45.3333	69.3333	0.666667	0	0	0	0	0	0	1	0	0	0	1	0
0	0	1.24167	21-30	1	1	27.0238	14	2			0	36.3067	101	9.35	525	149.8	2.8	34	33	0.9	0	0	0	0	0	0	0	0	0	0	1	0
0	0	3.03819	21-30	0	0	21.4844	14	3	1	0	1	36.9057	89.9	10.88	13.27	3.02	0	156.8	87.8	0.7	0	0	0	1	0	0	0	0	0	0	1	0
0	0	2.74792	51-60	1	0	23.8624	14	4	1	0	1	36.66	155.333	9.95	22.785	1.78	0.42	31	42.5	0.866667	0	0	0	0	0	0	0	1	0	0	1	0
0	0	2.66319	31-40	1	1	29.7266	15	3			0	37.2543	111	11.76	991.68	266.495	16.535	31	29	0.95	0	0	0	0	0	0	0	0	0	0	1	0
0	0	12.2507	61-70	1	0	27.951	9	3	1	0	1	37.4433	122	9.26667	7	0.81	0.01	30	29	1	0	0	1	0	0	0	0	0	0	0	1	0
0	1	2.26667	51-60	0	0	32.3529	3	4	1	1	1	36.28	177	8.15	8.7	0.4625	0.0375	51	205.25	4.9	0	0	0	1	0	0	1	0	0	0	1	0
0	0	11.0361	81-90	1	1	24.7657	13	3	1	0	1	36.2617	81.5	7.95	4.43	1.63	0.36	64.6667	145	1.05	0	0	0	1	0	0	0	0	0	0	1	0
0	0	11.8035	81-90	1	1	21.0396	14	3	1	0	1	37.5471	176.25	3.8	281.4	67.2	0	16	19	0.9	0	0	0	0	0	0	0	1	0	0	1	0
0	1	1.62153	81-90	1	1	44.5551	10	3			0	35.3884	172.875	18.9	1959.42	223.74	6.78	84	331	1.84	1	0	0	0	1	0	0	0	0	0	1	0
0	0	111.581	81-90	1	0	26.1015	15	2	1	0	1	37.2683	181.167	8.95	5.43	1.89	0.26	11	21	1.325	0	0	1	0	0	0	0	1	1	0	1	0
0	0	14.0604	71-80	1	0	34.4022	13	2	1	0	1	37	83.6667	11.8333	957.303	141.747	11.5367	24.3333	58.3333	1.35	0	0	0	1	0	0	1	0	1	1	1	0
0	0	20.4125	51-60	1	1	47.0968	3	4	1	0	1	37.29	110.5	10.5	865.94	115.245	5.205	22	15	1.06667	0	0	0	1	0	0	0	0	0	0	1	0
0	0	13.3083	51-60	1	1	42.3837	9	2	1	1	1	37.16	107	8.6	5.54	3.61	0.09	87	65.5	1.06667	0	0	1	0	0	0	0	0	0	0	1	0
0	0	8.45625	81-90	1	0	24.6748	14	4	1	0	1	36.5083	168.4	18.7	16.4	1.165	0.045	20.5	24	1.75	1	0	0	0	0	0	0	0	1	0	1	0
0	0	15.8181	81-90	0	1	46.6598	10	2	1	0	1	35.65	143	7.63333	584.64	82.08	5.76	69	50	2	0	0	0	1	0	0	0	0	1	0	1	0
0	0	12.5257	61-70	0	0	28.0541	9	4	1	0	1	37.4533	79.4444	14.4333	1059.03	93.48	8.61	15	62.5	6.2	0	0	1	1	0	0	0	1	1	0	1	0
0	1	7.02847	71-80	0	0	27.1111	4	4	1	0	1	37.0833	120	12.2	857.82	129.54	1.02	107.5	342.5	0.4	0	0	0	0	0	0	1	0	0	0	1	0
0	0	12.6625	41-50	1	1	31.2145	7	3	1	0	1	37.585	89.2	10.5	6.97	1.58	0.045	54	27	0.85	0	0	0	0	0	0	0	0	0	0	1	0
0	0	3.32639	21-30	1	0	27.0799	3	4	1	0	1	39.42	126.667	25.45	1718.84	114.6	29.12	613	573	1.2	0	0	0	0	0	0	0	0	0	0	1	0
0	0	16.0201	81-90	1	1	28.1849	6	2	1	0	1	36.8	161	36.9333	2677.4	86.2	0	33.6667	48	1.1	0	0	0	1	0	0	1	0	0	0	1	0
0	0	14.1847	61-70	1	0	32.5052	14	3	1	0	1	37.11	104.5	2.34	131.107	26.2567	1.32667	42.5	90.5	8.35	0	0	0	0	0	0	1	1	1	0	1	0
0	0	7.43194	21-30	0	0	28.1337	13	4	1	0	1	36.4776	203.947	4.92	2.38	0.27	0	25.6667	114.667	0.925	0	0	0	0	0	0	0	0	0	0	1	0
0	0	7.82014	31-40	1	1	26.4308	15	4	1	1	1	37.6844	116	5.3	3.86	1.015	0	49.5	146	1.15	0	0	0	0	0	0	0	0	0	0	1	0
0	1	17.2368	81-90	1	1	29.8606	9	3	1	0	1	36.6933	105.5	12.6	1201.49	41.1	30.14	29	74	1.3	0	0	0	0	0	0	1	0	1	0	1	0
0	1	12.0986	61-70	1	0	32.9083	3	4	0		1	36.9244	104.5	10.5667	4	0.41	0	1747.33	2709	2.54	0	0	0	0	0	0	1	1	0	1	1	0
0	0	8.78889	51-60	1	0	25.6401	11	4	1	0	1	37.5588	121.75	2.25	158.12	67.42	6.22	27.5	56	1.3	0	0	0	0	0	0	1	0	1	0	1	0
0	1	5.39792	81-90	1	1	28.1849	3	3	1	1	1	36.6583	150.5	11.5	1377	55.5	3	243	394	0.98	1	0	0	1	0	0	0	0	0	0	1	0
0	0	18.0778	71-80	1	1	32.7992	3	3	1	0	1	36.7967	187.667	15.025	1084.96	124.99	18.19	18	35	0.766667	0	0	1	0	0	0	0	0	0	0	1	0
0	0	9.72917	81-90	1	1	23.8925	14	2	1	0	1	37.5545	122.667	9.93333	7.6925	1.345	0.01	32.25	60	2.16667	0	0	0	1	0	0	0	0	1	0	1	0
0	0	8.94167	51-60	1	1	30.3086	12	1	1	0	1	36.9817	159.2	8.3	1440	1.01	14.67	20.6667	33	0.62	0	0	0	0	0	0	0	0	0	0	1	0
0	0	5.23611	51-60	1	1	25.8294	14	1	1	0	1	37.1271	187	4.9	6.65	0.31	0.135	59	103	1.2	0	0	0	0	0	0	0	0	0	0	1	0
0	0	10.8688	61-70	1	0	23.6496	15	4	1	0	1	37.4633	84.4	18.1	1437.49	1.17	0	150	92	11.45	0	0	0	0	0	0	1	1	1	0	1	0
0	0	9.89514	51-60	0	1	16.1716	15	4	1	0	1	36.055	100	3.7	1239.85	2.46	0	49	142	0.8	0	0	0	1	0	0	0	0	0	0	1	0
0	1	4.32292	21-30	1	1	26.546	3	4	1	0	1	38.16	175.333	12.15	301.86	120.24	0.5	30.5	22	1.06667	0	0	1	0	0	0	0	0	0	0	1	0
0	0	8.03889	41-50	1	1	26.1962	6	2	1	0	1	36.63	106.4	10.6667	10.05	0.585	0.075	15	30	1.24	0	0	1	0	0	0	0	0	0	0	1	0
0	0	4.00972	61-70	0	1	34.5329	15	3			0	36.9267	148.167	13.9	1381.6	147.58	0	101	67	0.85	0	0	0	0	0	0	0	0	0	0	1	0
0	0	2.53889	41-50	1	1	19.5998	15	2			0	37.0675	123	7.65	1116.5	82	1.42	149	27	1.23333	0	0	0	0	0	0	0	0	0	0	1	0
0	0	7.80139	51-60	1	0	39.6021	11	3	1	1	1	36.9067	209.75	3.95	346.94	22.42	0.38	17	40	0.85	0	0	0	0	0	0	0	0	0	0	1	0
0	0	9.61806	71-80	1	1	28.8816	13	3	1	0	1	36.795	138.333	12.3	993.75	170	21.25	69	44	3.1	1	0	0	0	0	0	0	1	1	0	1	0
0	1	1.17083	81-90	1	1	44.5329	15	3	1	0	1	37.196	210.75	11	9.11	0.09	0	25	51	2.41667	1	0	0	0	0	0	0	0	1	1	1	0
0	0	14.5785	81-90	1	1	31.8878	6	2	1	0	1	35.044	235.571	7.35	7.01	0.29	0	60.5	176	1.76667	1	0	0	0	0	0	0	1	0	0	1	0
0	0	3.775	51-60	1	1	28.3447	15	3			0	37.4944	204.667	14.05	1053.86	418.7	22.12	59.5	47	0.9	0	0	0	1	0	0	0	0	0	0	1	0
0	0	13.8972	61-70	1	0	26.7299	6	2	1	0	1	36.5489	156.8	21.62	26.48	1.6	0	2457.67	4429	2.92	1	1	0	0	0	0	1	0	1	0	1	0
0	0	7.16806	81-90	0	1	29.6605	14	0	1	0	1	36.64	204.25	8.6	8.95	3.285	0.16	895	742	1	0	0	0	0	0	0	1	1	0	0	1	0
0	0	16.5326	61-70	1	0	25.6596	14	2	1	0	1	36.695	267.562	7.83333	6.51	0.23	0	105.333	324	2.525	1	1	0	0	0	0	0	1	1	0	1	0
0	1	1.69167	61-70	1	1	26.2966	15	4	1	0	1	37.4387	157.25	13.0571	9.95	3.11	0.39	39.3333	144	1.38	1	0	0	0	0	0	1	0	0	0	1	0
0	0	1.09861	21-30	1	1	23.2072	14	2			0	36.9871	76	10.45	864.96	125.08	4.24	140.333	27	1.25	0	0	0	0	0	0	0	0	0	0	1	0
0	0	5.31944	41-50	1	0	26.1246	14	3	1	0	1	37.1829	141	15.4333	1195.17	210.945	9.775	130	154	0.766667	0	0	0	0	0	0	0	1	0	0	1	0
0	1	1.04444	31-40	1	0	19.7232	15	4	1	1	1	36.0629	137	24.2714	3.96	1.24	0.16	1295.5	3711.5	1.36	0	0	0	1	0	0	1	0	0	0	1	0
0	0	36.6701	41-50	1	1	21.3802	3	2	1	0	1	36.84	119.167	22.6667	2145.43	1.26	52.54	31	50	0.633333	0	0	1	1	0	0	1	0	0	0	1	0
0	0	9.16806	21-30	0	0	40.6489	3	4	1	0	1	37.7283	123.111	16.76	11.03	29.3	1.255	74	87	0.65	0	0	0	1	0	0	0	0	0	0	1	0
0	0	14.7181	81-90	1	1	27.3648	13	1	1	0	1	36.6978	143.333	9.63333	1137.5	105.477	13.02	17	32	1.26667	1	1	1	0	0	0	0	0	0	0	1	0
0	0	10.8208	18-20	1	0	24.9163	14	1			0	37.0633	81.5	8.95	8.19	1.37	0.02	14	21	0.85	0	0	0	1	0	0	0	0	0	0	1	0
0	1	17.8729	51-60	1	0	36.1395	8	4	1	0	1	36.0283	182.75	24.3333	18.8	1.86	0.03	31	74	3.9	0	0	0	0	0	0	1	1	1	0	1	0
0	0	7.99028	71-80	1	0	34.0278	14	2			0	36.6187	158.062	11.8667	6.84	1.52	0.08	25	34	1.2	0	0	1	0	0	0	0	1	0	0	1	0
0	0	14.0313	61-70	1	1	30.315	8	3	1	0	1	38.1673	136	8.55	1149.54	190.8	1.51	25	32	0.9	0	0	0	0	0	0	0	0	0	0	1	0
0	1	16.9139	71-80	1	1	19.726	6	4	1	0	1	36.6545	148.2	11.4	7.77	1.15	0.08	37.5	281	1.41667	1	0	0	0	0	0	0	0	1	0	1	0
0	0	9.58056	61-70	0	1	25.1556	11	3	1	0	1	36.8029	185	20.8	18.35	1.34	0	44	67	0.8	1	0	0	1	0	0	0	0	0	0	1	0
0	1	3.00208	61-70	1	0	20.2755	3	2	1	0	1	34.8	104	10.1	7.69	0.7	0.01	15	26	0.62	0	0	0	0	0	0	0	0	0	1	1	0
0	0	8.83958	71-80	1	0	23.1096	6	4	1	0	1	37.5558	285.875	9.9	5.85333	2	0	40	76.3333	2.02	1	1	1	0	0	0	0	1	1	0	1	0
0	0	13.0472	61-70	0	0	23.6521	7	2	1	1	1	37.238	200.5	13.56	962.24	212.04	4.96	15	30	3.95	0	0	1	0	0	1	0	1	1	0	1	0
0	0	13.9597	71-80	0	0	30.4053	15	3	1	1	1	36.1925	75	9.2	909.06	109	11.99	23	35	3.06667	0	0	0	0	0	0	0	0	1	0	1	0
0	0	10.1021	51-60	0	0	53.4539	8	3	1	0	1	32.1	231.043	10.92	7.75	1.19	0.06	557.4	490	2.01667	0	0	0	1	0	0	0	1	1	0	1	0
0	0	19.8854	51-60	1	1	39.0817	8	1	1	0	1	37.025	330	7.15	7.63	0.33	0	41.5	56	0.95	0	0	0	0	0	0	0	1	0	0	1	0
0	0	8.87569	71-80	0	1	21.2939	10	4			0	37.14	171.667	11.5778	989.23	91.16	9.715	66	177	0.783333	0	0	0	0	0	0	1	0	0	0	1	0
0	0	13.8312	71-80	0	1	31.3582	14	2	1	0	1	36.9717	144.333	6.98	1214.91	0.59	1.28	432	774	0.6	0	0	0	0	0	1	1	0	0	0	1	0
0	0	22.2118	51-60	1	1	27.7703	5	4	1	0	1	37.5227	118.5	12.4667	9.85	0.67	0.01	60	18.5	0.75	0	0	0	0	0	0	0	0	0	0	1	0
0	0	6.46181	81-90	0	1	32.0847	15	4	1	0	1	35.9167	91	13.5	1487.37	98.75	2.37	22	31	0.7	0	0	0	1	0	0	0	0	0	0	1	0
0	1	9.99861	81-90	1	0	26.3605	15	3	1	0	1	36.6829	233.083	6.9	6.13	0.54	0.01	43	176	0.85	0	0	0	0	0	0	0	1	0	0	1	0
0	1	2.12986	31-40	0	0	26.1224	15	3	0		1	34.8531	156.5	7.4875	7.11	1.135	0.035	102.25	333.5	0.8625	0	0	0	0	0	0	0	0	0	0	1	0
0	1	1.24722	61-70	1	0	23.1882	15	3			0	36.74	162	18.75	17.58	0.76	0.04	21	26	1.5	0	0	1	0	0	0	0	0	0	1	1	0
0	0	2.65347	71-80	0	0	22.8433	14	3			0	37.4529	145.2	9.9	7.43333	1.33	0.05	25	30	0.466667	0	0	1	0	0	0	0	1	0	1	1	0
0	0	9.78403	71-80	1	0	20.6489	5	3	1	0	1	36.675	146.15	14.925	1218.96	129.173	7.64333	13	27	1.375	0	1	0	0	0	0	0	1	0	0	1	0
0	0	3.01042	71-80	1	1	29.9709	14	2			0	36.8167	133	8.4	776.7	0.795	28.52	10	33	1	1	0	0	0	0	0	0	1	0	0	1	0
0	0	13.9222	51-60	1	0	53.1463	14	3	1	0	1	37.8983	130	6.4	501.76	109.44	4.48	45.5	99.5	1	0	0	0	0	0	0	1	0	0	0	1	0
0	1	18.4403	61-70	1	0	22.4	3	4	1	0	1	37.618	260.143	3.75	2.85	0.27	0.11	31	33	1.7	0	0	0	0	0	0	1	1	1	0	1	0
0	0	5.225	51-60	1	1	49.2362	13	4	1	1	1	38.2782	89	10.1333	585	105	0	167.667	209.667	1.85	0	0	0	0	0	0	0	0	0	0	1	0
0	0	17.9486	51-60	0	0	19.4674	13	1	1	0	1	37.08	205.105	9.3	735.36	186.24	9.6	11	17	0.7	1	0	0	0	0	0	0	1	0	0	1	0
0	0	2.62292	41-50	1	1	29.3004	15	2	1	0	1	36.572	131.25	8.84	5.24	2.35	0.15	11.6667	11.3333	0.766667	0	0	0	0	0	0	0	1	0	0	1	0
0	0	4.69444	71-80	0	0	26.3465	14	3	1	0	1	36.9114	255.6	11.25	9.85	2.09	0.17	20	17	0.8	0	0	0	1	0	0	0	1	0	0	1	0
0	0	1.99375	51-60	1	0	36.0494	14	3	1	0	1	37.0057	96.5714	11.0667	8.87	1.96	0.28	28.3333	28.3333	1.16667	0	0	0	0	0	0	0	1	0	0	1	0
1	1	1.64167	81-90	0	0	30.863	15	3	1	1	1	38	194.13	21.1667	19.825	1.51	0	199	868	2.6	1	0	0	0	0	0	0	1	0	0	1	1
0	1	4.46875	31-40	0	1	29.8255	15	4	1	0	1	35.8631	225.615	63.3833	4914.67	848.033	279.2	458.667	1180	1.5	0	0	0	1	0	0	1	0	0	0	1	0
0	0	8.25694	71-80	1	1	27.6125	13	1			0	36.8333	187.8	7.9	6.73	0.83	0.04	12	37	3.53333	0	0	0	0	0	0	0	1	1	0	1	0
0	0	6.11806	51-60	0	1	22.6347	15	1	1	0	1	36.846	189	13.5	13.27	0.345	0	17.5	23	0.5	0	0	0	0	0	0	0	0	0	0	1	0
0	0	1.60139	41-50	0	1	23.4492	15	3	1	0	1	36.0083	94.3333	9.75	778.34	126.635	23.455	61	76	6	0	0	0	0	0	0	0	0	1	0	1	0
0	0	8.46111	61-70	1	0	28.3801	15	3	1	0	1	37.2129	105.333	16.75	16.48	1.5	0.32	15	17	0.775	0	0	0	0	0	0	0	0	0	0	1	0
0	0	22.8	61-70	0	1	51.865	11	1	1	0	1	36.6133	127	10.2	8.24	107.26	0.045	27	164.5	1	0	0	0	0	0	0	1	1	1	0	1	0
0	1	4.21806	71-80	0	0	18.7721	3	4	1	0	1	37.3714	186.75	21.4	1032	3.78	2	33	37	0.95	0	0	0	1	0	0	0	0	0	1	1	0
0	1	1.70903	51-60	0	1	19.2121	15	4	1	1	1	32.5	249.857	3.2	567.68	56.32	2.56	799.667	3058.67	1.5	0	0	0	0	0	0	1	0	0	0	1	0
0	0	13.7785	71-80	0	1	24.427	14	3	1	0	1	37.0383	111.5	11.8	5.17	1.52	1.95	26.5	45	0.7	0	0	0	1	0	0	0	0	1	0	1	0
0	0	15.7653	81-90	1	1	29.7538	14	1	1	0	1	37.2857	183.667	12	10.11	0.88	0	39	11	0.8	0	0	0	0	0	0	0	1	0	0	1	0
0	1	4.38889	61-70	0	0	42.1924	3	3	1	0	1	36.5383	159.667	19.0333	17.45	1.91	0.01	69	126.333	3.02	1	0	0	0	0	0	0	1	0	0	1	0
0	0	25.2528	61-70	0	0	22.1453	10	2	1	0	1	37.4286	113.6	9.4	603.65	80.24	0	24	82	0.4	0	0	1	0	0	0	0	0	0	0	1	0
0	0	15.584	71-80	1	1	31.2175	8	3	1	0	1	36.7771	167	25.1	1087.7	0.65	2.35	16	20	1.8	0	0	0	0	0	0	0	0	0	0	1	0
0	0	16.8569	61-70	1	1	61.7469	14	3	1	1	1	37.3814	84	11.45	851.5	275.1	26.2	21.5	26	1.16667	0	0	0	0	0	0	1	0	0	0	1	0
0	0	4.50208	71-80	1	1	28.434	14	4	1	0	1	37.8853	162.5	0.85	0.205	0.275	0.07	23	20	0.9	0	0	0	0	0	0	0	0	0	1	1	0
0	0	33.6014	51-60	1	0	28.1306	6	3	1	0	1	36.64	146.25	12.1	8.24	2.39	0.06	104	110	0.666667	0	0	0	0	0	0	1	0	0	0	1	0
0	1	16.5833	31-40	0	0	28.5399	3	3	1	1	1	36.778	287.333	14.7667	1636.02	128.1	1.83	43.3333	30	1.16667	0	0	0	0	1	0	1	0	0	0	1	0
0	1	1.28472	31-40	1	0	29.4522	15	4	1	0	1	39.1125	149	15.3	6.96	3.42	0	110.5	179	1.35	0	0	0	0	0	0	0	0	0	0	1	0
1	1	1.57292	51-60	0	0	24.3418	15	4	1	0	1	36.4025	168.375	5.52	4.515	0.195	0	17	71	1.86667	0	0	0	0	0	0	0	0	0	0	1	1
0	0	3.8375	41-50	1	0	26.8211	15	3			0	37.1887	166	8.2	741.96	108.845	0.5	67	158	0.666667	0	0	0	0	0	0	1	0	0	0	1	0
0	0	7.07431	41-50	1	0	25.0593	15	3	1	0	1	37.3785	131	13.5143	11.56	1.83	0.015	49	263	0.875	1	0	0	0	0	0	0	0	0	0	1	0
0	1	1.60833	41-50	0	1	35.6176	15	4	1	1	1	37.9091	258.5	25.44	28.61	1.24	0	442.667	803.667	1.58	0	0	0	0	0	0	0	0	0	0	1	0
0	0	11.891	41-50	1	0	28.0816	10	4	1	0	1	37.845	212	8.94	2.78	0.06	0	1035	5051	3.18333	1	0	0	0	0	0	0	1	0	0	1	0
0	0	2.35486	41-50	1	1	26.5731	14	4	1	0	1	37.5058	136.5	2.9	159.18	29.61	2.73	16	54	0.733333	0	0	0	0	0	1	1	0	0	0	1	0
0	0	26.1021	71-80	0	1	31.6408	3	3	1	0	1	36.9423	126.12	7.45	517.7	72.54	5.58	33.5	39.5	0.84	0	0	0	1	0	0	1	0	0	0	1	0
0	1	1.22708	61-70	1	1	25.6353	10	4	1	1	1	37.3482	109.75	19.65	16.1	0	0	6	16	1	0	0	0	0	0	0	0	0	0	0	1	0
0	0	2.18681	61-70	0	1	34.7276	14	2	1	0	1	37.1967	107.333	6.325	371.8	129.25	5.5	26	79	0.833333	0	0	0	0	0	1	1	0	0	0	1	0
0	0	5.54653	81-90	0	1	40.2961	9	3	1	0	1	36.471	155.714	15.075	1681.28	105.9	1.86	9	20	1	0	1	0	0	0	0	0	1	0	0	1	0
0	0	53.4021	61-70	0	1	42.3614	3	2			0	36.6336	106.5	27.4182	1604.39	2.65	1.755	565	37	2.06667	0	0	0	1	0	0	0	0	1	0	1	0
0	0	6.83611	31-40	0	0	28.4775	13	2	1	0	1	37.2457	94.75	8.6	3.755	123.12	0	16	42.5	0.7	0	0	0	1	1	0	0	0	0	0	1	0
0	0	5.57847	21-30	0	0	30.7283	13	2	1	1	1	36.9586	120.833	9.9	8.34	53.04	0	26	22	0.7	0	0	0	1	0	0	0	0	0	0	1	0
0	0	9.11528	71-80	1	1	26.8745	8	2			0	36.2857	122.25	7.1	1995.85	0.855	2.14	22	21	0.75	0	0	1	0	0	0	0	0	0	0	1	0
0	0	28.8007	51-60	0	1	28.125	14	2	1	0	1	36.5	150	10.9	8.44	0.31	0	200.5	115	0.65	0	0	0	0	0	0	0	0	0	1	1	0
0	0	10.8139	81-90	0	0	29.0606	15	2	1	0	1	36.5367	93.6667	8.6	7.63	267.91	0.03	88	413	0.9	0	1	0	1	0	0	0	1	1	0	1	0
0	0	13.8604	81-90	1	1	29.114	3	3	1	0	1	36.3971	95.5	9	854.93	134.82	7.49	34	67	1	0	0	1	0	1	0	0	0	0	0	1	0
0	0	17.2389	91-100	1	0	24	7	2	1	0	1	36.86	122.75	6.5	5.09	1.03	0.02	28	72	1	0	0	0	0	0	0	0	0	0	0	1	0
0	0	7.65972	61-70	1	1	27.1954	3	2	1	1	1	35.56	111.8	11.325	12.57	1.34	0.02	38	41	0.96	1	0	0	0	0	0	0	0	0	0	1	0
0	0	4.77431	51-60	0	0	21.7453	13	2	1	0	1	36.8767	123.667	4.6	311.1	147.9	5.1	31.3333	118.667	0.633333	0	0	0	0	0	0	1	0	0	0	1	0
0	0	3.55764	61-70	1	0	21.7293	15	4	1	0	1	37.0775	95	5.54	2.04	157.3	4.26	12	17	0.55	1	0	0	0	0	0	0	0	0	1	1	0
0	0	10.5389	81-90	1	1	27.6655	15	3			0	36.945	169.833	10.7333	16.11	5.28	0.015	7	26	0.75	1	0	0	0	0	0	0	1	0	0	1	0
0	1	4.45139	71-80	1	1	27.7778	15	3	1	0	1	34.3708	206.5	16.1833	1165.52	1.11	1.98	7	192	2.04286	1	0	0	0	0	0	1	0	0	1	1	0
0	0	2.73958	91-100	0	1	27.9328	13	3	1	0	1	36.9817	122	16.5	1212.6	56.4	14.1	49	32.6667	1.2	0	0	0	0	0	0	0	0	0	0	1	0
0	1	0.15625	41-50	1	0	35.9803	15	4	1	0	1	36.0706	352.333	15.94	1014.41	459.68	2.86	1960.67	4481.33	2.78	0	0	0	0	0	0	1	0	0	0	1	0
0	0	10.141	81-90	1	1	20.4618	14	2	1	0	1	36.8233	84	3.75	299.25	26.25	2.1	33	33	1.6	0	0	0	0	0	0	0	0	0	0	1	0
0	0	25.9576	81-90	0	1	19.8791	7	3	1	0	1	36.9542	88	6.75	436.2	107.4	6.6	5	20	1.6	0	1	0	1	0	0	0	0	1	0	1	0
0	0	4.92639	31-40	1	1	25.157	8	4	1	0	1	37.555	104.333	12.05	9.37	109	0	44.5	53.5	0.966667	1	0	0	0	0	0	0	0	0	0	1	0
0	0	11.4792	81-90	0	1	30.5273	3	3	1	0	1	37.0678	226.2	11.9667	1123.59	127.71	1.29	83	111	0.833333	0	0	0	0	0	0	0	1	0	0	1	0
0	0	9.86597	51-60	0	0	39.3021	13	4	1	0	1	37.9883	94	20.1	17.42	3.41	0.01	475.5	438.5	0.8	0	0	0	0	0	0	1	0	0	0	1	0
0	0	24.7514	71-80	1	1	29.0052	8	4	1	0	1	36.939	117.625	5.92	523.95	60.62	0.94	36	28	5.14	0	0	0	0	0	0	0	0	0	0	1	0
0	0	7.64306	31-40	1	1	26.8274	15	3	1	0	1	36.8078	116	10.4333	1232.16	77.52	1.36	24.5	54	0.85	0	0	0	1	0	1	0	0	0	0	1	0
0	0	11.6514	91-100	1	1	26.6948	15	2	1	0	1	36.51	132.333	7.6	0.876667	229.44	0.05	26.6	14	3	0	0	0	0	0	0	0	0	1	0	1	0
0	1	5.31667	71-80	0	0	36.6758	15	4	1	0	1	36.9227	210.1	15.3	1204.75	49	0	30.5	46.5	1.23333	0	0	0	1	0	0	0	1	0	1	1	0
0	0	56.7639	61-70	0	1	19.3459	9	3	0		1	36.5967	178.8	11.45	14.31	68.8	0.03	22	30	0.7	0	0	1	0	0	0	0	0	0	1	1	0
0	0	21.3056	51-60	1	0	33.0796	13	2	1	0	1	36.7713	113	9.825	9.38	0.38	0	1746	527.5	1.05	0	0	0	1	0	0	1	0	0	0	1	0
0	0	14.3986	61-70	1	0	24.4746	7	4	1	0	1	37.5625	144.6	10.9667	2265.9	67.42	66.68	57	69	0.633333	1	0	0	0	0	0	0	0	0	0	1	0
0	0	9.19514	81-90	0	1	26.5557	3	1	1	0	1	37.4025	126	4.93333	3.92	0.31	0	24.5	66	0.766667	0	0	0	0	0	0	0	1	0	0	1	0
0	0	6.92986	81-90	1	1	26.8274	14	1	1	0	1	36.6957	100.25	4.86667	328.545	102.755	35.79	10	16	1.55	0	0	0	1	0	0	0	0	1	0	1	0
0	0	4.99861	61-70	1	1	37.526	13	2			0	36.822	91	7.7	758.28	74.76	6.23	15	35	0.55	0	0	0	1	0	0	0	0	0	0	1	0
0	0	6.81875	51-60	1	1	34.7222	7	2			0	36.9733	111	8.25	4.78	2.41	0.08	22	26	0.7	0	0	0	0	0	0	0	0	0	0	1	0
0	0	5.93194	71-80	1	1	29.9836	14	2	1	0	1	36.112	160.5	3.25	271.26	49.83	1.32	16	35	1.15	1	0	1	1	0	0	0	0	0	0	1	0
0	0	8.60278	51-60	1	1	24.0676	14	3	1	0	1	36.8267	145	14.8	17.12	2.1	0.005	33.5	66.5	0.8	0	0	0	0	0	0	0	0	0	0	1	0
0	0	7.02431	51-60	1	0	22.1488	7	4	1	0	1	37.2344	137.333	12.05	762.3	113.74	7.9	10	17.5	0.95	0	0	0	0	0	0	0	0	0	0	1	0
0	1	3.17778	61-70	0	1	39.334	15	3	1	0	1	36.7987	76.6667	9.56667	685.525	86.87	6.24	23	51	2.85	0	0	0	1	0	0	1	0	0	0	1	0
0	1	2.64028	61-70	1	1	29.2184	15	4	1	0	1	35.8429	441.4	20.9667	16.5667	2.22	0.00666667	264	357.667	3.11667	1	0	0	0	0	0	1	1	0	0	1	0
0	0	10.959	61-70	1	1	24.9787	14	1	1	0	1	34.8531	102.8	8.575	1202.86	84.94	1.37	102	156	0.816667	1	0	0	0	0	0	0	0	0	0	1	0
0	0	9.17153	61-70	1	0	24.7934	6	4	1	0	1	37.923	163.6	15.2	12.995	1.08	0	10	14.5	1.15	0	0	0	0	0	0	0	1	0	0	1	0
0	0	4.96528	71-80	1	1	21.4536	7	2	1	0	1	36.8325	201	2.05	1.145	0.875	0	14	74.5	0.55	1	0	0	0	0	0	0	0	0	1	1	0
0	0	13.8229	51-60	1	0	25.1426	12	3	1	0	1	37.0957	213.375	15.6333	1489.41	90.63	10.26	281	352	1.56667	1	0	0	0	0	0	0	1	0	0	1	0
0	0	7.95833	71-80	1	1	27.2817	14	3	1	0	1	37.1843	174.5	14.85	1352.65	66.45	5.715	49	69.5	1.7	0	0	0	0	0	0	0	0	1	1	1	0
0	0	16.409	41-50	1	0	27.3356	15	3	1	0	1	37	103.333	10.9	8.2	0.88	0.43	23	16	1.475	1	0	0	0	0	0	0	0	1	0	1	0
0	0	7.57569	71-80	1	1	39.2111	14	3	1	1	1	37.5733	315.857	12.2	10.52	0.955	0.02	234.333	172	3.23333	1	0	0	0	0	0	0	1	1	0	1	0
0	0	8.87847	61-70	1	1	29.8373	15	3	1	0	1	36.9833	128	19.15	16.455	1.27	0.02	146.5	153	1.3	0	0	0	0	0	0	0	1	0	0	1	0
0	0	4.11597	91-100	1	1	26.8858	8	3	1	0	1	35.925	114.333	14.9	1407.99	80.865	1.56	14	18	1.56	0	0	0	1	0	1	0	0	0	0	1	0
0	0	1.8625	61-70	0	0	43.4717	15	2	1	0	1	36.6667	193.667	7.03333	3.18	2.07	0	16	17	1	0	0	0	1	0	0	0	0	0	0	1	0
0	0	5.69653	71-80	1	1	26.2593	13	2	1	0	1	37.1017	128	8.66667	7.92	0.69	0	9	25	1.63333	0	0	0	0	0	0	0	0	0	0	1	0
0	0	7.7125	61-70	1	1	22.1296	15	4	1	0	1	37.3792	301	12.1	1053.83	87.915	9.045	30	23	0.8	0	0	0	0	0	0	1	1	0	0	1	0
0	0	6.05694	51-60	1	0	31.6879	15	2	1	0	1	36.96	146	9.05	636.32	148.42	4.1	28.5	21	6.7	1	0	0	0	0	1	0	1	1	0	1	0
0	0	12.8403	51-60	1	0	46.219	15	2	1	0	1	36.7443	192	13.25	14.87	0.48	0	38.6667	32.6667	0.833333	0	0	0	0	0	0	0	0	0	0	1	0
0	0	8.775	31-40	1	1	28.2085	11	4	1	0	1	37.3643	123.75	14.4	1028.88	1.85	1.91	2614.67	10371.3	1.6	0	0	0	0	0	0	1	0	0	0	1	0
0	1	4.08194	71-80	0	0	35.6712	14	3	1	0	1	37.0714	137	11.7667	10.98	1.45	0.01	83	43.5	1.56667	0	0	0	0	0	0	0	0	0	0	1	0
0	1	4.99375	51-60	1	1	25.7232	14	2	1	1	1	37.765	122	8.05	7.66	133.35	7.6	9	17	0.9	0	0	0	0	0	0	0	0	1	0	1	0
0	0	32.9563	61-70	1	1	29.3333	8	4	1	0	1	37.2629	180.25	22.3	3084.92	122.47	0	1738	2307.71	0.933333	1	0	0	0	0	0	1	1	1	0	1	0
0	0	55.8507	61-70	0	1	49.7554	15	2	0		1	37.244	109	18	8.33	101.68	0.2	24	16	1.2	0	0	0	0	0	0	0	0	0	1	1	0
0	0	4.85486	31-40	0	1	28.9143	13	2			0	36.7057	117	9.6	746.88	152.06	3.25	12	20	0.85	0	0	0	0	0	0	0	0	0	0	1	0
0	0	11.7049	51-60	1	1	65.6932	10	4	1	0	1	38.1667	145.167	23.45	2057.3	30.45	0	26	26.5	1	0	0	0	0	0	0	0	0	0	0	1	0
0	1	1.11667	18-20	1	0	37.6378	15	4			0	37.0035	215.167	18.5667	8.58	2.68	0.04	537	372	1.05	0	0	0	0	0	0	0	0	0	0	1	0
0	0	14.1528	81-90	1	1	28.3424	11	2			0	37.42	108.75	6.35	12.86	150.35	0.005	14	40	0.85	0	1	0	0	0	0	0	0	0	0	1	0
0	0	28.1361	61-70	1	1	29.5619	4	2	1	0	1	36.7912	112.667	6.25	551.2	61.75	18.2	21.25	41.5	3.475	0	0	0	0	0	0	1	1	1	0	1	0
0	0	23.909	61-70	1	0	36.5278	11	2			0	36.8271	104.25	7.7	6.82	91.575	0.03	42	45	0.9	0	0	0	0	0	0	0	1	0	0	1	0
0	0	4.79028	41-50	1	1	38.6916	14	3	1	0	1	36.8444	244.464	22.175	2299.76	65.33	6.07	20.5	22	2.0625	0	0	0	0	0	0	0	1	0	0	1	0
0	0	4.96875	31-40	1	0	33.0579	13	4	1	0	1	37.7617	125.786	4.63333	0.88	1.13	0	84.3333	63	1.375	0	0	0	0	0	0	0	0	0	0	1	0
0	1	1.16111	61-70	1	1	25.7117	3	2	0		1	36.705	235	14.7	753.8	234.85	16.025	45.5	70.5	1.43333	0	0	0	1	0	0	0	0	0	0	1	0
0	0	6.15625	51-60	1	1	25.463	15	3	1	1	1	36.9533	301.688	35.3875	22.7833	1.52	0	26	20	1.76667	1	0	0	0	0	1	1	1	1	0	1	0
0	0	22.8715	71-80	0	0	18.8272	10	3	1	0	1	36.3171	160	5.43333	3.25	1.26	0.01	37	77.5	1.98	0	0	1	0	0	0	0	1	0	0	1	0
0	0	30.0583	71-80	1	0	37.0851	9	3	1	0	1	36.5556	171.286	12.875	9.98	0.58	0	427.5	1162.5	6.2	0	0	0	0	0	0	0	1	1	0	1	0
0	0	10.7333	51-60	1	0	41.0302	10	3	1	0	1	37.15	152.25	13.05	11.48	1.63	0.07	16	29	0.675	0	0	0	0	0	0	0	0	0	0	1	0
0	0	1.70278	51-60	0	1	24.4746	15	1			0	37.01	102	4.6	276.515	128.27	10.825	62	17	0.95	0	0	0	1	0	0	0	1	0	0	1	0
0	0	4.87847	71-80	0	1	19.0625	14	2	1	0	1	36.8633	148.167	16.0333	1437.49	156.78	9.09	10	90.5	0.65	0	0	0	1	0	0	0	0	0	0	1	0
0	1	2.24306	81-90	1	1	24.792	4	3	1	0	1	36.8768	268.152	10.32	10.95	3.15	0	208.25	1111.25	2.4	1	0	0	0	0	0	0	1	1	0	1	0
0	1	3.87778	18-20	1	0	22.6613	15	4	1	0	1	33.8875	135.25	17.625	14.14	241.56	0.01	1373	1455	1.13333	0	0	0	0	0	0	0	0	0	0	1	0
0	0	27.6951	51-60	1	1	32.0759	8	4	1	0	1	36.2832	103	12.5	7.08	2.62	0.01	46	53	1	0	0	0	0	0	0	0	0	0	0	1	0
0	0	10.0368	41-50	1	0	41.0973	14	3	1	0	1	38.5637	144	4.34	658.6	22.2	0	318.333	786.667	0.96	0	0	0	0	0	0	0	0	0	0	1	0
1	0	52.2042	61-70	1	0	19.0677	10	4	1	0	1	35.8067	100.333	14.1	1422.1	52.3	0	6	33	2.9	0	0	0	1	0	0	0	1	1	0	1	1
0	1	7.19306	51-60	1	1	22.6852	5	2	1	0	1	36.4733	130.25	8.425	774	103	17	56	85.3333	4.5	0	0	0	0	0	0	1	0	0	0	1	0
0	0	8.73889	51-60	1	1	31.325	15	4	1	0	1	37.9908	153	15.55	14.77	1.77	0.01	251	592	1.475	1	0	0	0	0	0	0	0	0	0	1	0
0	1	1.74861	71-80	1	1	31.3834	3	4	1	1	1	37.8888	190	18.275	15.07	0.95	0	140.333	250	2.53333	1	0	1	0	0	0	0	0	0	0	1	0
0	0	4.91806	81-90	1	0	20.9748	14	1	1	0	1	36.815	196.714	10.6	4.68	4.94	0.4	14	31.5	1.5	1	1	0	0	0	0	0	1	0	1	1	0
0	1	1.075	41-50	1	0	25.3934	15	4	1	0	1	37.314	110.25	26.3333	25.19	0.73	0	206	8195	5.16667	0	0	0	0	0	0	0	0	0	0	1	0
0	0	22.8458	71-80	1	1	31.7301	10	2	1	1	1	36.6271	180.75	7.55	551.04	209.92	9.02	9	55.5	1.1	1	1	1	0	0	0	0	1	0	0	1	0
0	0	10.1187	31-40	1	0	29.7627	15	3	1	0	1	36.7873	241	19.4	1559.2	198	17.72	19.5	32.5	2.3	0	1	0	0	0	0	0	0	1	0	1	0
0	0	11.9625	71-80	0	1	28.2828	7	3	1	0	1	36.8136	115.038	19.6333	16.195	1.19	0.005	20.5	30.5	1.58	0	1	0	0	0	0	0	0	0	0	1	0
0	0	4.07708	21-30	1	1	24.3375	14	4	1	0	1	38.4955	85.3333	3.475	2.105	0.945	0.01	29.6667	31	0.775	0	0	0	0	0	0	0	0	0	0	1	0
0	1	8.74931	71-80	1	1	41.5225	9	4	1	0	1	38.215	139.857	14	972.16	0.875	14.1	23	44	3.83333	0	0	0	0	0	0	0	0	1	0	1	0
0	1	2.39028	71-80	0	1	22.3195	15	2	1	0	1	36.9783	262.895	14.9	627.52	0.305	3.75	162	333	0.84	1	0	0	0	0	0	0	1	0	0	1	0
0	0	5.05417	71-80	1	1	30.2985	15	3	1	0	1	36.9878	88	18.05	1718.84	145.5	9.7	36	23	1	0	0	0	0	0	1	0	0	0	0	1	0
0	0	9.46319	71-80	1	1	36.4299	11	3	1	0	1	37.235	109.25	11.2	10.85	0.94	0.02	30.3333	43.3333	0.8	0	0	1	0	0	0	0	0	0	0	1	0
0	0	4.83056	61-70	1	1	35.6434	14	4			0	36.6313	124	15.6	654.75	210.91	17.85	19	55.5	0.8	0	0	0	0	0	1	0	0	0	0	1	0
0	0	6.00069	71-80	0	1	26.083	9	2			0	37.1671	136	10.6	8.05	0.58	0	12.5	23	1.3	1	1	1	0	0	0	0	1	0	0	1	0
0	0	11.4049	41-50	0	0	34.8899	6	4	1	0	1	38.5637	169	14.3	883.67	54.32	1.94	70.3333	227	1.125	0	0	0	0	0	0	0	0	0	0	1	0
0	0	6.64583	61-70	1	0	39.5197	14	2	1	0	1	36.6829	104.667	11.8	1041.94	90.86	5.9	16	27	4.2	1	0	0	0	0	0	0	1	1	0	1	0
0	1	1.14028	71-80	0	0	25.4507	15	4	1	0	1	32.2	382.312	9.32	1032	96	0	309.5	431.5	1.11429	0	0	0	1	0	0	0	0	0	0	1	0
0	0	13.8167	71-80	1	1	19.8857	8	3	1	0	1	36.46	122	10.3333	758.4	91.16	0	25	33.5	1	0	1	1	1	0	0	0	0	0	1	1	0
0	1	2.23472	61-70	0	1	26.3465	10	4	1	0	1	36.61	124.75	18.35	1621.34	128.42	1.08	156.667	37.5	0.366667	0	0	0	1	0	0	0	0	0	1	1	0
0	0	5.70972	41-50	0	0	24.3911	15	3	1	0	1	37.0871	151	3.56667	258.72	47.52	1.32	25	104	0.6	0	0	0	0	0	0	1	0	0	0	1	0
0	0	14.9778	71-80	0	1	44.2209	13	1	1	0	1	37.0717	153	6.65	346.26	132.82	2.32	25.5	40.5	1.5	1	0	0	1	0	0	0	0	1	0	1	0
0	1	3.48056	31-40	1	1	44.1522	3	4	1	0	1	38.1006	188.75	25.425	27.92	1.35	0	31	36	1.68	0	0	0	1	0	0	0	0	0	1	1	0
0	1	13.8813	71-80	0	0	27.1809	3	3	1	0	1	37.23	116.75	5.95	4.78667	0.646667	0	32.3333	47	5.425	0	0	0	0	0	0	0	0	1	0	1	0
0	1	4.34375	71-80	0	1	32.0759	12	4			0	36.4475	91.8333	15.68	10.4	0	0	67	332.333	1.125	0	1	0	1	0	0	0	1	0	0	1	0
0	0	19.8174	41-50	1	1	31.3408	10	4	1	0	1	36.6027	294.154	7.41429	679.27	105.11	1.14	178	599.75	3.69	0	0	1	1	0	0	0	0	0	0	1	0
0	1	1.95347	61-70	0	0	33.7925	3	4			0	35.05	373.5	22.45	20.165	1.01	0.005	304	562	2.4	1	0	0	0	0	0	0	1	1	0	1	0
0	0	22.4347	71-80	1	1	22.4642	3	4	1	0	1	37.5011	98.75	5.05	288.9	30.9	0	53	17	0.8	0	0	0	0	0	0	0	0	0	0	1	0
0	0	6.06875	81-90	0	1	24.3288	9	3	1	0	1	36.9767	199.889	11.48	1083.36	118.34	4.88	14	21	0.64	0	0	1	0	0	0	0	1	0	0	1	0
0	1	1.93125	71-80	1	1	27.3921	6	3	1	0	1	36.925	87.25	14	1188	66.15	1.35	157.667	129.667	3.3	0	0	0	0	0	0	1	0	0	0	1	0
0	0	14.2181	51-60	0	0	27.9649	5	2	1	0	1	36.195	82.6	8.5	627.52	66.6	2.22	22	27	0.566667	0	0	0	0	0	0	0	0	0	0	1	0
0	0	7.20486	91-100	1	1	21.0897	12	2	1	0	1	37.1767	184.5	11.75	1058.4	47.04	2.24	66	35	5.16667	1	0	0	0	0	0	0	0	1	0	1	0
0	1	10.1979	81-90	0	1	37.6378	15	3	1	0	1	36.5162	253.167	28.0286	22.93	2.93	0.005	120	114	1.7	1	0	0	1	0	0	0	0	0	1	1	0
0	1	1.90139	51-60	0	1	47.8457	15	4	1	1	1	38.8947	87.5	12.9667	8.39667	0.353333	0.03	1080	2301.25	2.9	1	0	0	1	0	0	1	0	0	0	1	0
0	0	12.8632	61-70	0	1	45.1999	14	3	1	0	1	36.5467	210.654	26.6	24.44	0.865	0	76.5	99	9.75	0	0	0	0	0	0	0	1	1	0	1	0
0	0	21.9257	71-80	0	1	20.7031	3	3	1	0	1	36.7557	162.333	24.8	281.935	0.826667	0.03	43	47	1.725	0	0	1	0	0	0	0	0	0	1	1	0
0	0	5.05	71-80	1	1	25.3516	7	2			0	36.7457	134	11.6	794.27	302.13	10.125	59	32.5	0.733333	0	0	0	0	0	0	0	0	0	1	1	0
0	0	9.81667	81-90	1	1	23.246	11	3	1	0	1	37.2767	101.75	17.2	1466.72	167.32	1.78	19	24	1.05	0	0	0	0	0	1	0	0	0	0	1	0
0	1	10.7271	61-70	1	1	30.8997	3	2	1	0	1	36.878	158.667	5.55	11.045	0.52	0	36	79	2.13333	0	0	1	1	0	0	1	0	0	0	1	0
0	0	6.04514	81-90	1	1	28.5583	14	3			0	36.1453	125.167	9.11667	782.8	134.9	5.7	15	22.5	1.75	0	0	0	0	0	0	0	1	1	0	1	0
2	0	10.1201	61-70	1	0	22.4	8	3	1	0	1	36.5833	120.333	14.775	1461.6	139.2	0	225	220	0.84	1	0	0	0	0	0	1	0	0	0	1	1
0	0	5.88056	41-50	1	1	28.487	14	2			0	37.0167	212.4	8.55	798.95	100.7	0	62	43	1.3	0	0	1	0	0	0	0	0	0	0	1	0
0	0	15.7715	61-70	1	1	30.1162	3	4	1	0	1	36.3095	196.659	25.3333	1673.2	18.8	0	518	852.2	3.22	0	0	0	0	0	0	0	1	1	0	1	0
0	0	13.7056	61-70	0	0	18.1787	8	4	1	0	1	35.856	157.444	4.73333	234.6	91.8	0	19	18	1.9	0	0	0	0	0	0	0	1	1	0	1	0
0	0	8.61389	61-70	1	1	19.8295	10	3	1	0	1	38.2582	111.5	3.63333	2.955	0.43	0.05	21	34	1.6	0	0	0	1	0	0	0	0	1	0	1	0
0	0	26.9174	71-80	1	1	21.4304	6	1	1	0	1	36.4983	104.5	6.7	702.24	270.57	3	11	16	0.7	0	0	0	0	0	0	1	0	0	0	1	0
0	0	16.5111	41-50	1	1	25.6596	3	3	1	0	1	36.7229	100.2	3.76667	10.43	4.94	0	343	615	0.94	0	0	0	0	0	0	1	0	0	0	1	0
0	0	2.74583	61-70	0	0	26.483	15	2			0	36.6586	155.25	16.95	14.44	1.21	0	21	28	0.65	0	0	0	1	0	0	0	0	0	0	1	0
0	0	6.35833	71-80	1	1	23.5261	15	2			0	36.2418	190	8.3	701.35	91.3	1.66	17	21	2	1	1	1	0	0	0	0	1	1	0	1	0
0	1	3.1125	21-30	1	1	47.3338	3	3	1	0	1	36.8617	90.3333	14.4	1722.6	138.6	0	32	52.6667	2.6	0	0	0	0	0	0	1	0	0	0	1	0
0	0	48.625	41-50	1	0	22.1914	9	3	1	0	1	37.6618	115.5	9.825	4.68	0.45	0	325	22	1.13333	0	0	1	0	0	0	0	0	0	0	1	0
0	0	3.43264	41-50	1	1	26.7149	15	1	1	0	1	36.578	168	15.6333	1390.67	127.77	8.17	28	32	0.9	1	1	0	0	0	0	0	0	0	0	1	0
0	0	13.1882	51-60	0	0	29.7888	9	4	1	0	1	37.9775	110.5	10.9	9.72	1.76	0	10.5	36	0.666667	0	0	0	1	0	0	0	0	0	1	1	0
0	0	8.30069	61-70	1	0	24.7252	13	2	1	0	1	37.2863	210.5	7.95	360.68	293.23	9.94	15	21	1.6	0	0	0	0	0	0	0	1	0	0	1	0
0	1	5.83194	61-70	1	0	29.3848	3	3	1	0	1	36.82	271.75	11.65	12.04	0.17	0.01	27	25.5	0.5	0	0	0	1	0	0	0	1	0	0	1	0
0	0	14.0257	61-70	1	0	32.7159	6	2	1	0	1	36.7771	178	4.15	3.7	0.17	0	32	22	0.8	0	0	0	1	0	0	0	1	0	0	1	0
0	0	3.69931	81-90	0	1	38.7034	14	3	1	0	1	36.9387	134.667	11.3	967.68	65.88	4.32	66	65	1.33333	0	0	0	1	0	0	0	1	0	1	1	0
0	0	8.775	61-70	1	0	33.771	14	4	1	0	1	38.07	190.32	23	25.345	1.625	0	70	193	3.575	1	0	0	0	0	0	0	1	0	0	1	0
0	0	3.53472	21-30	1	0	25.0617	15	3	1	0	1	37.8491	103	6.9	3.595	0.965	0.02	30	28	0.866667	0	0	0	0	0	0	0	0	0	0	1	0
1	1	2.50417	51-60	1	1	28.5279	15	4	1	0	1	36.3729	129.429	12.98	537.68	205.04	36.96	21	42	1.25	0	0	1	1	0	0	1	0	0	0	1	1
0	0	4.13264	61-70	0	1	29.719	11	4	1	0	1	38.2827	96	9.65	663.8	72.8	0	154	85.5	1.8	0	0	0	1	0	0	0	0	1	0	1	0
0	1	1.48056	21-30	1	1	49.2378	3	4	1	0	1	38.8691	108.364	18.5	750.5	161.5	2.85	7100.6	6553.6	3.4	0	0	0	0	0	0	1	0	0	0	1	0
0	0	8.91319	31-40	0	0	22.9398	9	2	1	0	1	36.7214	127.5	7	1.37	134.82	0.01	38.5	61	0.9	0	0	0	0	0	0	0	0	0	1	1	0
0	0	3.90694	31-40	1	1	20.9885	15	3	1	0	1	36.9312	159.5	11.7714	11.04	1.82	0.01	21	19	0.95	0	0	0	1	0	1	0	0	0	0	1	0
0	0	29.3931	61-70	0	0	19.7881	10	1	1	0	1	36.6114	122	10	1030.9	0.7	4.44	2454.5	3281.5	3.03333	0	0	0	0	0	0	0	1	1	0	1	0
0	0	40.6736	71-80	1	0	14.4226	7	2	1	0	1	37.3717	107.25	10.25	8.6	0.96	0	7	32	1.3	0	0	1	0	0	0	0	0	1	0	1	0
0	0	16.5222	61-70	1	1	33.4259	15	3	1	0	1	37.4162	140	13.7	1396.64	240.8	1.72	28	51	1.1	0	0	0	0	0	0	0	1	0	0	1	0
0	0	13.0646	71-80	0	1	23.0469	11	3	1	0	1	36.9375	109	5.43333	284.2	139.2	0	128	66	0.6	0	0	0	0	0	0	0	0	0	0	1	0
0	0	22.2944	71-80	0	0	32.8444	15	3	1	0	1	36.745	240.833	8.5	7.09	0.45	0.01	22	35.6667	4.95	0	1	0	0	0	0	0	1	1	0	1	0
0	0	11.0472	61-70	1	1	41.5225	7	3	1	0	1	36.846	366	11.66	6.19	2.27	0.01	17	33	1.05	1	0	0	0	0	1	0	1	0	0	1	0
0	1	2.57153	41-50	1	0	27.1314	15	4	0		1	35.8371	161.4	17.2429	14.425	1.9	0.035	879.714	5153.86	2.4	0	0	0	0	0	1	1	0	0	1	1	0
0	0	3.76181	51-60	0	1	25.3815	11	2			0	36.5657	156.857	12.25	843.16	135.89	28.89	58	38	3.43333	0	0	0	0	0	0	0	1	1	0	1	0
0	1	3.06528	71-80	0	0	30.7394	15	3	1	1	1	36.8367	130.8	13.8	10.43	2.14	0.01	27	24	1.3	0	0	0	0	0	0	1	0	1	0	1	0
0	0	15.5674	51-60	0	1	27.6655	14	3	1	0	1	37.0086	168.667	26.9	1437.75	0.836667	3.49	62.5	13	0.4	1	0	0	0	1	0	0	0	0	0	1	0
0	1	8.05903	51-60	1	1	32.4912	3	4	1	0	1	36.8333	107.361	7.18333	208.9	30.3	4	46.1667	203.833	3.18333	0	0	0	0	0	0	1	0	1	0	1	0
0	0	3.69097	81-90	1	0	19.4141	9	1			0	36.5643	145.5	9.1	5.13	1.39	0.46	14	15	0.85	0	0	1	0	0	0	0	1	0	0	1	0
0	0	6.99931	61-70	0	0	31.8878	15	4	1	0	1	37.5614	128.5	18.9667	18.45	2.015	0	97.5	71.5	1.16667	1	0	0	1	0	0	0	0	0	0	1	0
0	0	31.709	81-90	1	1	43.8272	9	2	1	0	1	34.44	127	8.7	817.8	26.1	0	40	32	0.7	1	0	0	0	0	0	0	0	0	0	1	0
0	0	9.80208	61-70	0	0	31.2213	14	3	1	0	1	37.4689	85	13.5	1142.1	129.6	14.85	24	33	0.5	0	0	0	1	1	0	0	0	0	1	1	0
0	0	5.50069	41-50	0	0	30.7816	13	3			0	36.7417	111.6	5.75	3.055	1.16	0.02	9.5	15	1.1	0	0	0	0	0	0	0	1	0	0	1	0
0	0	15.9479	51-60	1	1	32.4074	3	3	1	0	1	37.1667	155.5	26.7	2344.98	41.14	2.42	4116	4582	3.03333	0	0	0	1	1	0	1	0	0	0	1	0
0	0	13.2833	71-80	0	1	26.5118	14	4	1	0	1	38.799	237	11.375	860.98	427.73	14.95	40	72	0.775	0	0	0	0	0	0	0	1	0	0	1	0
0	0	8.54236	61-70	1	0	19.4674	9	1	1	0	1	37.11	260.5	9.1	685.23	171.08	17.29	15	19	0.9	0	0	0	0	0	0	1	1	0	0	1	0
0	1	6.34375	81-90	0	1	33.3398	15	3	1	0	1	36.577	188.412	11.12	11.9	0.806	0.012	34	45	1.15	0	1	0	0	0	0	0	0	0	1	1	0
0	0	3.99792	91-100	1	1	26.329	12	1	1	0	1	36.9214	105.333	9.4	319.6	33.18	2.58	48	56	0.7	0	0	1	0	0	0	0	0	0	0	1	0
0	0	13.1194	41-50	1	1	37.475	11	2	1	0	1	36.9757	124.4	10.0667	654.75	225.04	20.37	12	12	4.26	0	0	0	0	0	0	0	1	0	0	1	0
0	0	23.7222	71-80	0	1	25.6749	7	3	1	0	1	36.88	176	18.8	1752.52	0.685	0	48	26	0.5	0	0	1	0	0	0	0	0	0	0	1	0
0	0	8.07361	71-80	0	1	31.8457	10	3	1	0	1	36.7543	225.75	30.45	2589.6	30.45	0	642	574	0.866667	0	0	0	1	0	0	0	0	0	0	1	0
0	0	2.02847	51-60	1	0	30.9936	15	2	1	0	1	37.2225	121.25	9.1	8.67	1.03	0.02	94.75	122.75	0.7	1	0	0	0	0	0	0	0	0	0	1	0
0	1	1.20069	81-90	0	0	29.0564	15	4			0	35.1248	112.105	11.68	8.645	0.95	0.06	811	1429.5	1.76667	0	1	0	0	0	0	1	0	0	0	1	0
0	0	4.35417	81-90	0	1	22.8433	14	2			0	36.71	188.182	7.475	2.76	1.43	0.06	20	29	0.666667	0	1	1	0	0	0	0	1	0	0	1	0
0	0	7.85903	61-70	0	1	27.1809	14	4	1	0	1	37.4087	152	20.175	1753.43	70.8667	0	34.25	46.25	1.3	0	0	0	0	0	0	0	0	0	0	1	0
0	0	23.1882	71-80	0	0	40.4995	9	4	1	0	1	37.5567	178.2	12.95	887.5	162.5	0	19	17	1.8	1	0	0	1	0	0	0	1	1	0	1	0
0	0	50.0396	51-60	0	1	23.5111	8	3	1	1	1	36.8733	164	6.7	4.45	1.06	0.2	17	55	0.766667	1	0	0	0	0	0	0	0	0	0	1	0
0	0	5.64792	51-60	1	0	21.4724	14	2	1	0	1	37.3417	164.25	7.325	418.88	308	5.39	52	128	0.7	0	0	0	0	0	0	1	0	0	0	1	0
0	0	8.07222	81-90	1	0	34.9827	15	4	1	0	1	37.14	170	10.7667	6.79	1.39	0	30	92	2.2	1	0	0	0	1	0	0	0	1	0	1	0
0	0	55.8785	91-100	1	1	17.4839	11	4	1	0	1	36.7406	163.833	7.53333	2.79	0.52	0	32.6667	83	1.05	1	0	0	0	0	0	0	0	1	0	1	0
0	0	4.69653	51-60	1	1	43.5799	15	4	1	0	1	37.5345	178.28	11.4857	7.42	0.67	0.02	274	406.333	0.914286	0	0	0	0	0	0	1	1	0	0	1	0
0	0	14.7507	31-40	1	0	25.9877	15	3	1	0	1	37.13	94.5	8.9	1059.03	1.19	6.66	24	35	6.15	0	0	0	1	0	0	0	0	1	0	1	0
0	0	5.09236	61-70	1	1	25.9587	15	3			0	36.5229	150	7.95	6.26	1.56	0.05	18	49	1.125	1	0	0	0	0	0	0	0	0	0	1	0
0	1	0.0402778	81-90	0	1	28.5204	15	2	1	0	1	32.4667	231.5	8.53333	327.71	99.06	0	150	221	0.825	0	0	0	0	0	0	0	0	0	0	1	0
0	0	4.15556	41-50	1	0	28.6363	14	3			0	36.8333	110	2.2	127.6	55	4.4	126	486	0.6	0	0	0	0	0	0	1	0	0	0	1	0
0	0	33.8639	21-30	1	1	20.9024	12	2	1	0	1	36.9214	126.4	10.15	12.16	197.173	0	21.5	24	1	0	0	0	0	0	0	0	0	0	0	1	0
0	0	21.4757	71-80	1	1	32.0404	11	4	1	0	1	37.5733	193.333	13.5667	1191.56	99.66	0.91	20	37	1.26667	0	0	0	0	0	0	0	1	1	0	1	0
0	0	1.95903	51-60	1	0	21.6211	15	3	1	0	1	36.6514	123.333	13.1	17.12	2.4	0.04	13	26	0.966667	0	0	0	0	0	0	0	0	0	1	1	0
0	0	3.06597	31-40	0	0	29.413	15	3			0	37.685	86	9.15	319.6	319.6	27.2	37	35	0.75	0	0	0	0	0	0	0	0	0	0	1	0
0	0	8.89444	71-80	0	1	33.4235	8	4	1	1	1	37.3417	350.286	20.925	2344.98	113.09	4.26	18	32	1.9	0	0	0	0	0	1	0	1	1	0	1	0
0	0	4.58403	61-70	0	0	18.9178	13	2	1	1	1	37.3675	122.5	6.76667	4.815	1.47	0.07	28	26.5	0.566667	0	0	1	0	0	0	1	1	0	0	1	0
0	0	8.20486	81-90	0	0	24.0882	14	3	1	0	1	37.528	91.75	19.25	1947.4	57.78	2.14	30	31	0.366667	0	0	0	1	0	0	0	0	0	0	1	0
0	0	8.58681	61-70	0	1	23.5813	4	4	1	1	1	37.7214	97.5	12.4	1107.6	96.82	1.19	12	29	1.03333	0	0	0	0	0	0	0	0	0	0	1	0
0	0	8.31944	71-80	0	0	26.6667	11	3	1	1	1	37.4167	195.4	22.66	2545.64	104.55	6.585	20	22	5.4	0	0	0	0	0	0	0	1	1	0	1	0
0	0	27.5396	51-60	0	1	35.0222	6	4	1	0	1	35.8211	133.957	8.75	526.4	122.2	0	15	77.5	0.65	0	0	1	1	0	0	0	0	0	0	1	0
0	0	6.59583	71-80	0	0	28.2669	14	3			0	37.1258	148	10.8	600.6	143.52	2.34	16	19	1	0	0	0	0	0	0	0	0	0	0	1	0
0	1	2.76875	51-60	1	1	19.9837	3	2	1	0	1	36.783	188.154	16.225	1827.22	76.22	6.18	400	827.667	1.975	0	1	0	1	0	0	0	0	0	0	1	0
0	0	18.1826	61-70	1	1	29.4531	8	3	1	0	1	37.5283	141.75	6.3	7.69	1	0	21	30.5	1.03333	0	0	0	0	0	0	1	0	1	0	1	0
0	1	2.32222	91-100	0	1	25.8294	3	1	1	0	1	36.4586	130.4	10.1	9.72	0.32	0.11	10	13	2.325	0	0	0	1	0	0	0	0	1	0	1	0
0	0	22.7111	51-60	0	0	32.6172	8	3	1	0	1	37.035	73.7	11.6	8.46	2.83	0.21	25	39.5	0.8	0	0	1	0	0	0	0	0	0	0	1	0
0	0	7.37569	31-40	1	1	23.6713	14	2	1	0	1	37.0714	160.25	8.63333	7.39	0.78	0	96	298	1.78	0	0	0	0	0	0	1	0	0	0	1	0
0	0	3.66458	61-70	0	0	21.9031	15	1			0	36.878	117.5	5.83333	8.21	2.35	0.05	18.5	33	1.35	0	0	0	0	0	0	0	0	0	0	1	0
0	0	7.95278	71-80	1	1	36.5087	14	3			0	36.6993	152.167	10.6	8.58	1.58	0.12	13	10	2.525	0	0	0	1	0	0	0	1	1	0	1	0
0	0	2.2875	61-70	0	1	26.1207	14	2			0	36.5871	159.636	8.7	935.9	32.34	3.92	12	28	1.63333	1	0	0	1	0	0	0	1	1	0	1	0
0	0	32.8375	51-60	0	0	35.2064	3	4	1	0	1	40.1041	184.413	4.2	245.7	101.4	0	320	1562	5.55	0	0	0	0	1	0	1	1	1	0	1	0
0	0	5.35972	71-80	1	0	26.7252	15	2	1	0	1	37.1592	100.263	5.16	2.27	1.19	0.265	26	17.5	8.64	0	0	0	0	0	0	0	1	1	0	1	0
0	0	7.88889	31-40	1	1	29.4516	15	2	1	1	1	37.49	144.8	7.28333	441.6	248.4	0	47	120.333	1.41667	0	0	0	0	0	0	1	0	0	0	1	0
0	0	14.8424	51-60	0	1	25.7232	7	4	1	0	1	37.795	297.578	16.0667	2207.8	292.6	0	32.75	60	2.45714	0	1	0	0	0	0	0	1	0	0	1	0
0	1	2.75556	71-80	1	1	24.844	3	3	1	1	1	38.5867	125.571	8.8	15.11	1.05	0.01	16	16	2.06667	0	0	0	0	0	0	0	0	1	0	1	0
0	0	2.09375	81-90	0	1	30.8329	15	2			0	36.6017	73	6.525	439.45	134.425	8.1	34	37	1	0	0	0	0	0	0	0	0	0	1	1	0
0	1	1.53611	71-80	1	0	28.9143	15	3	1	0	1	37.9183	114	11.25	794.27	107.4	4.5	34	111	1.26667	1	0	0	0	0	0	0	1	0	0	1	0
0	0	5.28056	81-90	0	1	22.5074	11	2			0	37.0571	107.714	8.85	5.95	1.16	0	97	25	0.45	0	0	0	0	0	0	0	0	0	0	1	0
0	1	9.97222	81-90	0	0	23.3887	15	3	1	0	1	36.9443	112	17.8333	14.52	0.58	0	22	26	0.575	0	0	0	1	0	0	0	0	0	1	1	0
0	0	9.70347	91-100	1	1	22.9412	12	3	1	0	1	36.573	112	17.7667	15.02	1.22	0	36	65	1.775	1	0	1	1	0	0	0	0	0	0	1	0
0	0	2.83264	41-50	1	0	31.9723	15	1	1	0	1	36.9783	99	6.55	3.82	1.25	0.11	24.5	61.5	0.8	0	0	0	0	0	0	1	0	0	0	1	0
0	0	5.01667	81-90	0	0	28.5665	14	3	1	0	1	35.8775	135.333	7.8	4.44	3.17	0.53	17	36	1.775	0	0	0	1	0	0	0	0	1	0	1	0
0	0	5.23056	61-70	1	1	38.2414	15	2	1	0	1	36.7437	87.6667	7.85	664.44	121.8	13.44	21	25	0.98	1	0	0	0	0	0	0	0	0	0	1	0
0	0	22.7083	71-80	1	1	27.3982	13	4	1	0	1	37.19	194.25	17.6	1606.88	89.76	1.76	253	363	2.95	0	0	1	0	0	1	1	0	0	0	1	0
0	0	3.68333	61-70	0	0	23.9158	5	2			0	36.8133	125	8.7	674.25	137.46	0.87	19	25	0.8	1	0	0	0	0	0	0	0	0	1	1	0
0	0	22.4514	81-90	1	1	28.9351	11	4	1	0	1	36.25	128	9.75	874.8	123.12	5.4	1048.67	1033	2.325	1	0	1	0	0	0	1	0	1	0	1	0
0	1	5.90833	81-90	0	1	30.4882	6	3	1	1	1	36.915	117.75	17.8333	1230.12	730.32	4.08	1873.67	527.5	1.66667	0	0	0	0	0	0	0	0	0	0	1	0
0	0	2.41875	71-80	1	1	29.8611	3	2	1	0	1	36.832	138.429	6.95	503.01	132.48	24.15	30.5	33.5	0.95	1	1	0	0	0	0	0	1	0	0	1	0
0	0	13.6528	61-70	1	1	22.0932	4	4			0	36.5873	122.25	17.175	394.44	0.73	0	22	43	1	0	0	0	1	0	0	1	0	0	0	1	0
0	0	17.7535	51-60	1	1	28.0583	13	3	1	0	1	37.12	178.893	20.3	17.98	1.41	0	18	19	4.43333	0	0	0	1	0	0	0	1	0	0	1	0
0	0	23.7292	51-60	1	0	32.7184	3	4	1	0	1	37.7867	280.176	12.45	1246.14	91.08	5.52	27	30	1.1	0	0	0	1	0	0	0	1	0	0	1	0
0	0	17.4035	51-60	1	1	31.6323	14	2	1	1	1	36.97	116.5	11.3	8.9	1.23	0.14	54	164.5	0.733333	0	0	0	1	0	0	0	0	0	0	1	0
0	0	5.42361	81-90	0	1	19.7467	15	3	1	0	1	35.4691	123.214	14.1667	1239.85	75.35	1.37	1324.67	200	1	0	1	0	0	0	0	0	0	0	0	1	0
0	0	5.30972	41-50	1	0	35.3767	13	4	1	0	1	37.0957	124.167	19.15	1946.91	94.17	6.57	34	23	0.75	0	0	0	0	0	0	0	0	1	0	1	0
0	0	12.7188	51-60	1	0	23.1734	13	3	1	0	1	36.7421	111.5	5.84286	674.25	170	4.89	35.5	54.5	0.92	0	0	0	0	0	0	1	0	0	0	1	0
0	1	1.69861	81-90	0	0	29.4535	15	4	1	0	1	36.6575	184.333	1.15	0.29	0.3	0	57	128	1.2	0	0	0	0	0	0	0	0	0	0	1	0
0	0	11.091	71-80	0	1	29.3859	6	2	1	0	1	37.2362	85	11.3	1013.61	71.19	3.39	13	13	1.15	1	0	0	0	0	0	0	0	1	0	1	0
0	0	2.89097	81-90	0	1	17.5769	11	3	0		1	36.6908	98.5	7.5	517.7	1.2	2.025	24.5	16	0.85	0	0	0	0	0	0	0	0	1	0	1	0
0	0	6.12431	81-90	1	1	40.6979	15	1			0	36.77	129.5	6.2	380.7	127.44	2.16	25	84	1.4	0	0	0	0	0	0	0	0	1	0	1	0
0	0	16.7493	41-50	1	1	25.3994	15	2	0		1	36.995	174.5	8.85	5.71	56.1	0.285	18	15	0.8	0	0	0	0	0	0	1	0	0	0	1	0
0	0	7.07569	71-80	0	1	25.8333	15	2			0	36.7471	136.286	6.05	553.86	114.49	19.6	10.5	36	1.23333	0	0	0	0	0	0	0	1	0	1	1	0
0	1	2.76806	61-70	0	0	31.2386	15	4	1	0	1	35.2	137.667	14.25	12.56	2.33	0.47	255	446	1.24	0	0	0	0	0	0	0	0	0	0	1	0
0	0	3.92292	71-80	1	0	24.3418	14	3	1	0	1	36.8764	143.833	4.725	372.51	31.7	14.605	13.5	22.5	3.45	0	0	0	0	0	0	0	0	1	0	1	0
0	0	20.5924	71-80	0	1	38.5411	5	2	1	0	1	37.122	189.2	7.4	423.03	144.55	15.93	24.5	26.5	1.5	0	0	0	1	0	0	0	1	0	0	1	0
0	0	3.54028	51-60	1	0	42.3614	15	2	1	0	1	37.124	130.167	10.25	982.3	71.5	6.6	18	18	1.26667	0	0	0	1	1	0	0	0	0	0	1	0
0	1	14.4201	51-60	0	1	27.3921	8	3	1	0	1	37.0629	96	11.85	1007.99	71.07	3.94	44	88.25	0.7	0	0	0	1	0	0	1	0	0	0	1	0
0	0	3.69444	71-80	1	1	35.3491	14	2			0	36.7033	120.333	7.15	6.03	0.77	0.4	23	79	0.8	1	0	0	0	0	0	0	1	0	0	1	0
0	0	2.79583	61-70	1	0	21.0516	12	1			0	37	164.4	9.56667	8.34	1.34	0	13	18	1.7	0	0	0	1	0	0	0	1	1	0	1	0
0	1	31.7944	61-70	1	0	27.474	3	3	1	0	1	37.7587	257.4	9.3	5.54	0.92	0.46	9.5	35	5.9	0	0	0	0	0	0	0	1	1	0	1	0
0	0	1.30625	31-40	1	0	30.1825	10	3			0	37.23	100.5	15.1	9.08	2.55	0.03	64	54	0.7	0	0	0	0	0	0	0	0	0	0	1	0
0	0	34.4472	61-70	1	1	26.8136	7	3	1	0	1	37.625	108	10.55	8.095	1.585	0.1	31	24	0.95	0	0	1	0	0	0	0	0	0	1	1	0
0	0	9.56181	51-60	0	0	42.1484	14	3	1	1	1	37.1767	149.5	18.4333	12.61	1.7	0.01	16.5	26	0.433333	0	0	0	0	0	0	0	0	0	0	1	0
0	0	14.2458	31-40	0	1	30.1103	15	2	1	0	1	37.0071	123.5	5.9	617.255	189.44	3.96	27	44	0.5	0	0	0	0	0	0	0	0	0	0	1	0
0	0	9.05833	81-90	0	0	34.9368	14	2	1	0	1	36.7533	181.8	11.3	9.57	10.6	0.46	32	31	2.85	0	0	1	0	0	0	0	1	1	0	1	0
0	0	47.6944	41-50	1	1	27.5318	9	4	1	0	1	36.7744	72.6667	8.4	646.8	67.2	0	100.333	39	0.75	0	0	0	0	0	0	0	0	0	0	1	0
0	0	8.7125	71-80	1	1	27.8659	14	2	1	0	1	36.8125	104.4	10.25	762.3	141.57	9.9	231	81	1.15	1	0	0	0	0	0	0	1	0	0	1	0
0	0	15.916	61-70	1	0	21.6216	14	3	1	0	1	36.88	145.5	16.85	1205.08	447.44	77.08	53.5	64.5	1	0	0	0	1	0	0	1	0	0	0	1	0
0	1	17.3542	81-90	1	0	23.0085	14	3	1	0	1	36.754	251	12.26	11.01	0.64	0	15	57	0.3	0	0	0	1	0	0	0	1	0	0	1	0
0	0	21.1785	51-60	1	1	29.4786	14	2	1	0	1	36.8014	91	13.2	11.24	0.7	0.025	99	77	1.1	0	0	0	0	0	0	0	0	0	0	1	0
0	0	7.28889	51-60	1	0	32.6172	6	3	1	0	1	36.7736	115.5	16.8	13.725	1.065	0.245	41.6667	95	1.45	0	0	0	0	0	0	1	0	0	0	1	0
0	0	18.1118	71-80	1	0	22.2041	11	3	1	0	1	37.045	76.4	16.3	15.88	2.08	0.19	79	25	0.85	1	0	0	1	0	0	0	0	0	1	1	0
0	0	9.21736	61-70	1	1	36.9088	3	2	1	0	1	36.7783	86.5	8.55	6.185	1.38	0.115	17	25	0.75	0	0	0	1	0	0	0	0	0	1	1	0
0	0	9.90347	81-90	1	0	23.904	13	1	1	1	1	36.6614	148.667	10.95	1076.95	69.02	0	137.5	150.5	2.25	0	0	0	1	0	1	0	0	1	0	1	0
0	0	3.79931	51-60	1	0	18.1406	14	2	1	0	1	36.6055	86	7.55	347	365.6	19.1	91.5	184	1.15	0	0	0	0	0	0	1	0	0	0	1	0
0	0	1.28056	31-40	1	0	26.5796	15	3			0	37.28	84.5	5.8	2.8	2.32	0.07	67	73	1	0	0	0	0	0	0	0	0	0	0	1	0
0	0	3.0125	21-30	0	0	26.4427	13	3			0	36.4767	75.375	5.25	2.65	1.89	0.09	8	13	0.4	0	0	0	0	0	0	0	0	0	0	1	0
0	0	10.716	71-80	0	0	42.1601	15	3	1	0	1	36.7217	162.2	37.4333	721.5	1.195	0.27	38	46	0.933333	1	0	0	0	0	0	0	0	0	0	1	0
0	0	7.77639	71-80	1	1	24.5551	12	3	1	0	1	37.0917	106.25	12.7	9.69	0.46	0	14	32	1.6	0	0	1	1	0	0	0	0	1	0	1	0
0	0	18.6986	61-70	1	1	27.6817	6	4	1	0	1	37.6814	127.6	15.6	14.51	1.7	0.03	22	64	1.1	0	0	1	0	0	0	0	0	0	1	1	0
0	0	1.73056	51-60	0	1	25.3906	15	3	1	0	1	37.0243	97.3333	10.5667	1038.75	145	11.25	11	19.6667	0.733333	0	0	0	0	0	0	0	0	0	1	1	0
0	0	7.89722	61-70	1	1	25.1862	15	4	1	0	1	36.2279	188.5	17.3	4.52	1.845	0.08	61.5	53.5	1.85	0	1	0	1	0	0	0	0	0	0	1	0
0	0	5.73056	51-60	0	1	24.4746	15	3	1	0	1	36.5111	142.727	18.575	982.71	286.58	28	17.5	37.5	2.025	0	0	0	0	0	0	1	0	1	0	1	0
0	0	11.5694	61-70	1	1	26.4543	3	4	1	0	1	38.1233	134.833	18.2	1228.3	17.3	17.3	911	952	1.4	0	0	0	0	0	0	1	0	0	0	1	0
0	0	7.44444	61-70	1	1	27.6136	11	4	1	0	1	37.5678	243.5	10.6667	6.41	1.7	0.12	6.66667	19.6667	4.74	0	0	0	0	0	0	1	1	1	0	1	0
0	0	32.0056	71-80	0	0	22.3133	7	3	1	0	1	36.7692	187	10.8	7.54	1.15	0.01	35	48	0.75	0	0	1	0	0	0	0	0	0	0	1	0
0	0	4.56667	41-50	1	0	30.173	11	2	1	0	1	37.8827	221.2	9.65	9.06	0.97	0.04	13	14	0.9125	0	0	0	0	0	0	0	1	0	0	1	0
1	0	30.5771	61-70	0	1	58.292	3	3	1	0	1	36.8967	127.5	11.4333	7.95	0.99	0.105	12	18	1.1	0	0	0	1	0	0	0	0	0	0	1	1
0	0	13.2007	51-60	1	1	22.5149	10	3	1	0	1	37.4623	117	5.05	282.54	175.44	7.14	33	23	1	0	0	0	1	0	0	0	0	0	0	1	0
0	0	19.1243	61-70	1	1	30.8673	13	4	1	0	1	34.55	346.203	12.3667	15.94	1.73	0.38	207.5	225	21.7167	0	0	1	0	0	0	0	1	1	0	1	0
0	1	0.905556	51-60	0	0	26.9675	7	3	1	0	1	37.11	84.6667	15.8	1185.03	75.81	3.99	40	20	1.13333	0	0	0	0	0	0	0	0	0	1	1	0
0	0	13.2743	71-80	1	1	37.9229	14	4	1	0	1	36.5267	144.25	12.5	1156	145.52	2.72	20	28	1	0	0	0	1	0	1	0	0	0	1	1	0
0	0	3.40903	41-50	1	1	31.3536	15	3	1	0	1	37.15	95	11.75	301.86	250.2	2.64	16	34.5	1.05	1	0	0	0	0	0	0	0	0	0	1	0
0	1	1.83125	81-90	1	1	24.1959	10	2			0	36.3133	121	10.025	623.22	97.5	24.18	134	134	1.9	1	0	0	0	0	0	0	0	1	0	1	0
0	0	17.2146	41-50	0	0	16.4706	3	4	1	0	1	38.1433	309.793	22.675	2450.59	153.33	0	1535.5	2467.5	1.41	1	0	0	0	0	0	0	1	0	0	1	0
0	0	11.5243	81-90	1	0	25.1607	13	2	1	0	1	37.102	314.2	24.6	5.57	2.55	0	19.5	47	1.76667	1	0	0	0	0	0	0	1	0	1	1	0
0	0	38.8389	71-80	1	1	36.9903	15	3	1	0	1	37.605	145.143	17.8	17.47	1.3	0	32	44	0.866667	0	0	0	0	0	0	1	1	0	1	1	0
0	1	0.997222	71-80	1	1	22.2861	15	3	1	0	1	36.7656	104.2	20.5875	14.4733	0.67	0	319.25	1131.75	1.3	0	0	0	0	0	1	1	0	0	0	1	0
0	1	5.01181	71-80	1	1	27.1588	8	3	1	0	1	36.6041	273.55	11.95	11.425	0.58	0	23.3333	48.6667	1.675	1	1	0	0	0	0	0	1	0	0	1	0
0	0	1.27083	61-70	0	1	24.8128	14	3			0	37.7089	126.667	8.55	275.04	171.84	8.64	22	49	0.55	0	0	0	0	0	0	0	0	0	0	1	0
0	0	8.19583	41-50	1	1	23.1661	14	2			0	36.98	97.5	10.75	275.04	0.45	0.0666667	27	61	1.05	0	0	0	0	0	0	1	0	0	0	1	0
0	1	1.12153	71-80	1	0	25.344	15	4	1	1	1	31.27	195.667	2.8	3.755	0.485	0.015	81	59	5.2	0	1	0	0	0	0	1	0	1	1	1	0
0	1	2.625	51-60	1	0	45.291	15	3	1	0	1	36.685	176.25	25.52	2295	168.3	2.55	16.5	31	1.325	1	0	0	0	0	0	0	0	0	0	1	0
0	0	1.89931	41-50	0	1	33.8741	14	3	0		1	36.785	256.75	12.9	285.84	187.61	0.01	9.5	19.5	1.16667	0	0	0	0	0	0	0	1	1	0	1	0
0	1	0.933333	41-50	1	0	46.219	15	4	1	0	1	35.7471	112	13	448.91	206.14	32.12	178	827.667	2.05714	0	0	0	0	0	0	1	0	1	0	1	0
0	0	8.78958	71-80	1	1	19.8839	10	2	1	0	1	36.6757	158.333	8.4	2.18	132	0	100	92	1.1	0	1	0	1	0	0	0	0	0	0	1	0
0	0	12.959	91-100	0	1	32.7992	11	3	0		1	37.3156	100	18.6333	654.75	27	36	10	20	0.8	0	0	0	1	0	0	0	0	0	0	1	0
0	0	11.0722	61-70	1	1	19.7924	15	3	1	0	1	36.6029	138.8	7.75	7.08	0.445	0.125	59	81	0.8	0	0	0	1	0	1	0	0	0	0	1	0
0	1	11.1562	81-90	1	0	29.1827	3	2	1	0	1	36.0867	124.75	8.65	4.97	1.12	0.18	9	29	1.725	0	1	1	1	0	0	0	0	0	0	1	0
0	0	4.43333	71-80	0	1	18.9532	15	2	1	0	1	36.5367	171.5	7.1	534.63	90.17	4.26	11	121.75	0.8	0	0	1	1	0	0	0	0	0	0	1	0
0	0	5.88681	71-80	1	1	24.2394	7	3			0	37.3867	83.6667	11.375	808.805	279.93	35.845	11	17	0.85	1	1	0	1	0	0	0	0	0	0	1	0
0	0	6.8625	71-80	0	1	23.9561	13	2	1	0	1	36.3317	104	5.6	3.45	1.39	0.11	18	66	0.4	0	0	0	1	0	0	0	0	0	0	1	0
0	0	9.49514	81-90	0	1	26.5755	14	3	1	0	1	36.4027	133.714	9.63333	986.04	50.76	6.48	16	22	0.825	1	0	1	0	0	0	0	0	0	0	1	0
0	0	9.71319	41-50	1	1	24.9337	14	3	1	1	1	37.3486	129	17.3	462.25	132	0	19.6667	271	0.5	0	0	0	0	0	0	0	0	0	0	1	0
0	0	5.62361	61-70	0	1	34.3145	11	1	1	0	1	37.7143	101.25	6.25	3.29	54	0	31	30	0.75	0	0	0	0	0	0	0	0	0	0	1	0
0	0	5.93542	61-70	1	1	33.3426	15	2	1	0	1	37.3517	129.5	11.3	721.5	177.6	11.1	161	45.5	1.4	0	0	0	0	0	0	0	0	1	1	1	0
1	0	30.0028	61-70	1	1	29.7363	10	2	1	0	1	36.9533	172.6	16	15.04	1.27	0.06	18	20	1.1	1	1	0	0	0	0	0	0	0	0	1	1
0	0	3.89167	81-90	0	1	26.2543	15	2			0	36.806	89.5	5.45	353.92	159.6	12.88	8.33333	45.25	1	0	0	0	1	0	0	0	1	0	0	1	0
0	0	11.6792	41-50	1	0	29.0688	14	2	1	0	1	36.565	174	12.4	11.53	0.865	0.005	163.5	373.5	1.02	0	0	0	0	0	0	0	0	0	0	1	0
0	0	3.51736	61-70	1	1	22.5309	15	2			0	37	104.25	8.15	8.54	0.24	0.01	10	17.5	0.8	0	0	0	0	0	0	0	0	0	1	1	0
0	0	5.75972	81-90	0	1	21.6406	14	4			0	36.6171	128.5	13.6	1007.23	129.873	1.34	57.3333	105.667	1.675	1	0	0	0	0	0	1	0	0	0	1	0
0	1	1.12431	51-60	1	1	27.2266	15	3	1	0	1	36.28	138.2	18.92	3214.8	111.72	0	88	199	0.4	0	0	0	1	0	0	0	0	0	1	1	0
0	0	7.53819	51-60	0	1	21.201	13	2	1	0	1	36.621	234	8.35	8.98	0.64	0	31	100.5	3.03333	1	0	0	1	0	1	1	0	0	0	1	0
0	0	8.77986	71-80	1	0	25.3815	13	4	1	0	1	36.4789	139.5	15.5286	342.28	1.64	0.94	9	13.5	0.92	0	1	0	1	0	1	0	0	0	0	1	0
0	0	3.49514	71-80	1	1	37.037	14	1			0	37.0714	134	9.63333	10.46	0.76	5.5	138	166.667	7.48	0	0	0	0	0	0	0	0	1	0	1	0
0	0	24.2111	81-90	0	0	29.6217	15	2	1	0	1	36.644	164.25	9.35	7.82	0.37	0	1701	3284	3.02	0	0	0	0	0	0	0	1	1	0	1	0
0	0	12.7708	61-70	1	1	32.1001	15	2	1	0	1	36.91	122.5	6.2	4.73	0.44	0.48	6	22	0.95	0	0	0	0	0	0	0	0	0	1	1	0
0	0	12.7854	81-90	1	0	32.2837	7	3	1	0	1	36.6817	245.25	20.475	14.16	0.32	0.01	35.25	246.5	1	1	0	0	0	0	0	0	0	0	0	1	0
0	0	15.7687	51-60	1	1	22.7539	7	3	1	0	1	35.2362	182.2	9	639.63	1.43	0.01	27	55	1.725	0	0	0	1	0	0	0	1	1	0	1	0
0	0	11.6375	71-80	1	1	41.9994	14	2	1	1	1	37.5655	285.5	17.1167	18.49	0.67	0.01	32	51	1.05	0	1	0	1	0	0	0	1	0	0	1	0
0	0	7.05694	81-90	0	1	21.7969	14	3	1	0	1	36.2682	110	10.3	934.8	126.54	20.52	6	13	0.966667	0	0	1	1	0	0	0	0	1	0	1	0
0	0	15.4243	81-90	1	0	26.6696	15	4	1	0	1	37.3186	106.273	17.975	8.9	0.29	0	11.6667	32	1.55	1	0	0	0	0	0	0	1	0	0	1	0
0	0	19.0208	61-70	1	0	36.8851	3	3	1	0	1	36.3119	173.05	24.9	2869.41	78.78	12.12	7005	8733.5	3.2	0	0	0	1	0	0	1	1	1	0	1	0
0	0	10.6326	61-70	1	0	30.4	13	2	1	0	1	36.7775	82.4545	4.45	2.995	0.795	0.01	8	28	0.633333	1	0	0	1	0	0	0	0	0	0	1	0
0	1	11.8278	51-60	0	1	19.5637	15	2	1	0	1	35.3884	79	5.45	4.63	0.41	0.09	8.66667	17.6667	2.675	0	0	0	0	0	0	1	0	1	0	1	0
0	0	15.816	31-40	0	1	52.9066	14	4	1	0	1	37.795	188.167	13.6	1225.36	73.44	6.8	44	29	0.766667	0	0	0	0	0	0	0	1	0	0	1	0
0	0	6.69931	71-80	1	1	30.0538	14	2	0		1	36.4937	139	5.74	2.2525	3.24	0	75.4	41	0.9	0	0	0	0	0	0	0	1	0	1	1	0
0	1	2.6875	71-80	1	0	32.41	15	3	1	0	1	37.0138	117.857	16.4167	8.3	67.2	0.04	1009	1516.5	2.3	0	0	0	0	0	0	0	0	0	1	1	0
0	0	16.9889	61-70	1	0	30.9877	13	3	1	0	1	37.572	83.3333	7.45	5.16	1.68	0.025	74.5	78.5	1	0	0	0	0	0	0	0	0	0	0	1	0
0	1	8.64028	61-70	0	0	34.4141	11	2	1	0	1	36.53	206	4.75	377.6	12.4	2	18	33	1.85	0	0	0	0	0	0	0	0	0	0	1	0
0	0	3.53194	51-60	0	0	29.8904	15	2	1	0	1	36.75	130.4	6.6	843.84	0.6	18.19	27	54	0.4	0	0	0	0	0	1	0	0	0	0	1	0
0	0	7.62222	51-60	0	1	26.6188	15	3	1	0	1	36.6383	118	5.125	6.42	2.02	0	16	35	0.4	0	0	0	0	0	0	0	0	0	0	1	0
0	0	7.54444	51-60	1	0	26.7149	15	3			0	37.0622	153.25	2.625	107.68	37.44	3.52	197	35	0.7	0	0	1	1	0	0	1	0	0	0	1	0
0	0	26.8118	31-40	1	1	44.4922	3	3	1	0	1	37.9376	78.2727	6.9	517.255	74.565	18.06	28.5	129	4	0	0	0	0	0	0	1	0	0	0	1	0
0	0	13.9639	51-60	1	1	25.6204	12	1	1	0	1	36.5	128	6.35	445.3	114.07	16.47	18	12	0.95	0	0	1	1	0	0	0	0	0	1	1	0
0	0	48.209	41-50	1	1	22.0932	6	3	1	0	1	38.6307	115.125	6.78	558.36	56.1	1.98	431	1164	1.725	0	0	0	0	0	0	0	0	0	0	1	0
0	0	7.24861	61-70	1	1	23.7554	14	3	1	0	1	37.0833	96.6667	14.2	9.78	200.2	0.075	18	44	0.5	1	0	0	0	0	0	0	0	0	1	1	0
0	0	24.8062	61-70	1	1	19.5682	5	4	1	0	1	36.7425	157.167	13.075	10.46	0.32	0	10	25	1.06667	0	0	0	0	0	0	0	0	0	0	1	0
0	1	1.89444	71-80	0	0	22.8462	15	4	1	0	1	37.6514	188.5	0.425	0.18	0.2	0	24	27	1.85	0	0	0	1	0	0	0	0	1	0	1	0
0	0	11.9465	61-70	1	1	28.8653	3	3			0	36.655	142.889	16.8286	23.4	0.95	0	141.4	145.4	1.1375	1	0	0	0	0	0	0	0	0	0	1	0
0	0	9.21319	61-70	0	0	26.2543	15	3			0	36.5486	97.1429	9.23333	4.9	6.88	0.28	19	27	3.08	0	0	0	0	0	0	0	1	1	0	1	0
0	0	1.98889	61-70	1	0	30.2051	15	1	1	0	1	36.5917	115.5	8.15	4.75	3.64	0.4	68.3333	64.3333	1.05	0	0	0	0	0	0	1	1	0	0	1	0
0	0	23.684	81-90	1	0	23.0546	3	3	1	0	1	36.6613	136.5	14.6	14.04	0.45	0.01	14.5	17.5	0.8	0	0	0	0	0	0	0	0	0	0	1	0
0	0	7.19167	71-80	0	0	13.5346	13	3	1	1	1	36.5383	268.375	12.8333	1099.82	99.06	2.54	17	21	0.928571	0	0	1	0	0	0	0	1	0	0	1	0
0	0	10.7347	51-60	0	0	18.8935	14	4	1	0	1	37.9743	170.25	11.95	982.8	46.8	11.7	59	158	0.966667	0	0	0	0	1	0	0	0	0	0	1	0
0	0	8.85694	91-100	1	1	35.6434	8	4	1	1	1	37.3814	142	14.9	1139.03	141.325	7.925	21	23	0.966667	0	0	0	0	0	0	0	0	0	0	1	0
0	1	11.1542	71-80	1	1	30.6464	14	2	1	1	1	37.5083	176.5	13.2333	9.82667	1.99667	0.04	112	779	2.2	1	0	0	0	0	0	0	0	0	0	1	0
0	0	5.99306	71-80	1	0	29.8611	14	3	1	0	1	37.0183	130	18.8	14.14	1.625	21.47	26.5	11	1.25	0	0	1	0	0	0	0	1	1	1	1	0
0	0	17.1882	61-70	0	0	43.0443	3	2	1	0	1	37.2133	105.286	9.36667	6.16	1.2	0.28	12	23	7.96667	0	0	0	1	0	0	0	1	1	0	1	0
0	0	5.96736	41-50	1	1	26.8858	12	3			0	36.815	83	12.1333	5.08	2.09	0.01	17	16	0.65	0	0	0	0	0	0	0	0	0	0	1	0
0	0	3.13125	81-90	0	1	40.6234	14	1	1	0	1	36.7017	96.5	8.5	5.27	0.72	0.09	14.6	14	1.33333	0	0	0	1	0	0	0	0	0	0	1	0
0	0	9.94306	81-90	0	0	25.6497	11	2	1	0	1	36.9114	208.143	9.6	438.9	103.74	2.28	14	19	0.533333	0	0	0	0	0	0	0	0	0	0	1	0
0	0	28.9521	71-80	0	1	20.6905	10	2	1	0	1	36.8	161.75	9.7	585	280.283	0	368	681	0.633333	0	0	1	1	0	0	0	0	0	0	1	0
0	0	9.32986	71-80	1	1	23.6713	15	3	1	0	1	37.0213	162.333	27.075	22.1533	2.03	0	33.3333	151.667	1.075	1	0	0	0	0	0	0	0	0	0	1	0
0	0	20.0799	71-80	0	0	28.6785	9	3	1	0	1	36.81	127.8	14.7	12.74	1.71	0.01	20	38	0.575	0	0	1	0	0	0	0	0	0	0	1	0
0	0	6.76042	61-70	1	1	46.2241	14	1	1	0	1	36.98	250.352	9.26667	577.68	253.17	4.35	46	42.5	1.35714	1	0	0	1	0	0	1	1	0	0	1	0
0	0	4.61111	71-80	1	1	21.6713	15	2			0	36.7589	114	10.9667	748.36	197.16	29.68	72.5	76.3333	1	0	0	0	0	0	0	0	1	0	0	1	0
0	0	43.6542	61-70	1	1	25.2493	14	4	1	0	1	37.3382	318.87	7.28	998.88	118.44	6.195	280	654.667	4.38	0	0	0	0	0	0	1	0	1	1	1	0
0	0	15.1181	71-80	0	1	16.2667	14	2	1	0	1	37.0171	105.667	5.05	12.22	0.405	0	98	113	0.7	0	0	0	1	0	0	0	0	0	1	1	0
0	0	10.8667	71-80	0	0	25.8203	13	2	1	0	1	36.9617	83.4615	18.8333	21.48	1.16	0	2033.5	2313	3.575	1	0	0	0	0	0	1	0	0	0	1	0
0	1	1.29028	21-30	0	0	33.3398	15	4	1	0	1	36.4182	263.947	25.475	17.2	0.75	0	30	92	0.671429	0	0	0	0	0	0	0	0	0	0	1	0
0	1	1.14028	41-50	1	1	24.3961	15	4	1	0	1	36.64	306.353	0.957143	0.05	0.952	0	218.25	618.25	3.02	0	0	0	0	0	0	0	0	0	0	1	0
0	0	4.41597	51-60	0	1	28.8653	15	2			0	36.5	115.6	9.675	732.7	102.85	0.85	97.6667	28	0.5	0	0	0	0	0	1	0	0	0	0	1	0
0	1	4.75139	61-70	1	0	23.1481	13	4	1	0	1	38.6282	196.8	22.2	20.48	1.035	0.01	135.5	566	2.55	1	0	0	0	0	0	0	0	0	0	1	0
0	0	3.73542	51-60	1	0	40.0729	15	2	1	0	1	36.1117	110.3	10.6333	735.04	212.24	19.8	26	39	2.73333	0	0	0	0	0	0	0	0	1	0	1	0
0	0	12.25	71-80	1	1	28.3424	3	3	1	0	1	36.27	148.75	13.4333	1189.19	114.14	7.235	18	80	1.06667	0	0	0	0	0	0	0	1	1	0	1	0
0	0	3.56111	41-50	1	0	21.1419	15	3			0	36.8257	222.6	15.75	13.66	3.9	0.26	10	7	0.9	0	0	0	0	0	0	0	1	0	0	1	0
0	0	11.4028	51-60	0	0	23.5111	14	1			0	36.945	203.077	8.7	415.8	161.1	8.1	18	29	5.3	0	0	1	0	0	0	1	1	1	0	1	0
0	0	11.525	61-70	1	0	19.6281	13	3	1	0	1	38.3086	91	7.7	6.16	0.91	0.01	6	30	0.9	0	0	0	0	0	0	0	0	0	0	1	0
0	0	4.96458	41-50	1	1	20.7612	15	4	1	0	1	36.7733	93.5	12.1	8.85	1.66	0.35	19	69	1.16667	0	0	0	1	0	0	1	0	0	0	1	0
0	1	7.75903	31-40	1	0	49.2622	3	4	1	0	1	38.1138	246.5	16.8333	2344.98	1.59	2.12	72	91	1.33333	0	0	0	0	0	0	0	0	0	0	1	0
0	0	5.18403	51-60	1	1	31.0204	3	4			0	33.25	177.2	11.95	827.2	1.09	9.905	190	140	0.733333	0	0	0	0	0	0	0	0	0	0	1	0
0	0	71.5667	61-70	1	1	29.6786	9	4	1	0	1	38.0688	134	15.7	1383.3	143.1	15.9	69	29	1.53333	0	0	1	1	0	0	1	0	0	0	1	0
0	0	27	51-60	1	1	64.6451	11	3	1	0	1	35.822	159.286	5.85	570.5	55.3	9.8	19	22	0.75	0	0	0	0	0	0	0	1	0	0	1	0
0	0	8.05972	51-60	1	0	66.6768	15	3	1	1	1	37.0356	75	19.6333	1604.39	75.8867	1.57333	43	70	5.1	0	0	0	0	0	0	0	1	1	0	1	0
1	1	4.43194	61-70	0	1	26.61	5	3	1	1	1	37.2711	189.5	24.6	21.36	1	0	107.333	71.3333	1.525	0	0	0	1	0	0	0	0	1	0	1	1
0	0	11.3028	81-90	0	0	24.1306	10	1			0	36.6678	130.667	9.1	1201.49	74.6733	56.24	4	13	1.2	0	0	1	0	0	0	0	0	1	0	1	0
0	0	20.6132	81-90	1	0	37.5921	10	2	1	0	1	36.8471	160.2	8.76667	674.7	63.96	0	710.5	1365.5	3.25	1	0	0	0	0	0	1	1	0	0	1	0
0	0	7.49028	61-70	1	0	31.3575	14	1			0	36.4862	121.5	7.92	6.875	1.035	0.02	50	35	0.625	0	0	0	0	0	1	1	0	0	0	1	0
0	0	9.20347	21-30	0	0	55.5102	11	4	1	1	1	38.0233	126.833	12.75	1430.19	1.98	6.28	182	234.5	1.225	0	0	0	0	0	0	1	0	0	0	1	0
0	0	4.12847	61-70	1	0	24.1906	15	2	1	0	1	36.6317	132	8.975	792.72	153.36	35.64	26.5	66	1.85	0	0	0	0	0	1	1	0	0	0	1	0
0	0	15.9611	81-90	1	0	23.8751	8	2	0		1	36.4843	97	5.95	4.98	0.46	0	17	51	1.1	0	0	0	0	0	0	0	0	0	0	1	0
0	0	5.35139	61-70	1	1	24.2286	15	2	1	0	1	36.1153	138	12.8	1393.84	47.12	12.16	16	36	0.933333	0	0	0	0	0	0	0	0	0	1	1	0
0	1	0.983333	31-40	1	0	24.7128	15	3	1	0	1	36.92	231	23.525	1531.9	0.57	0	579.667	1497	2.025	0	1	0	0	0	0	0	0	0	0	1	0
0	0	6.89444	41-50	1	1	49.8148	14	3	1	0	1	35.5245	121.125	3.56	297.39	56.1667	19.09	15.5	17.5	9.85	0	0	0	0	0	0	0	1	1	0	1	0
0	0	3.00903	81-90	1	1	26.8082	15	3			0	36.5107	189.4	11.475	1062.72	109.47	2.46	22	32	1.13333	0	0	1	0	0	1	0	1	0	0	1	0
0	0	8.27083	71-80	1	0	28.2669	12	3	1	0	1	36.73	160.2	3.74286	281.935	122.895	17.705	243.667	208.333	1.3875	0	0	0	0	0	0	0	1	1	0	1	0
0	1	3.75625	71-80	1	1	22.6347	14	2			0	36.4057	111	3.7	8.95	0.8	0	38	97	4.95	1	0	0	0	0	0	1	0	1	0	1	0
0	0	3.76528	51-60	1	0	23.8437	15	2	1	0	1	37.1017	147.269	9.21667	855.12	97.44	2.94	23	35	0.833333	0	0	0	0	0	0	0	1	0	0	1	0
0	0	6.16042	71-80	1	1	43.5799	8	3	1	0	1	37.01	113.333	25.45	1479.79	173.76	4.27	9	25	3.6	1	1	0	1	0	0	0	1	1	0	1	0
0	0	5.94375	81-90	1	1	38.655	15	3	1	0	1	36.3257	144.5	6.975	550.5	135	32.25	10	20	1.2	0	1	0	0	0	0	0	1	0	0	1	0
0	0	8.21181	71-80	1	1	26.6223	15	3	1	0	1	36.3171	119	11.75	988.3	94.45	38.4	15	20	1.55	0	1	0	1	0	0	0	0	0	0	1	0
0	0	2.79653	51-60	1	1	25.5772	15	2	1	0	1	36.7075	94	10.35	979.29	145.08	5.85	19	34	1.15	0	0	0	0	0	0	0	0	0	0	1	0
0	0	8.98611	71-80	1	0	29.3333	10	3	1	0	1	37.6767	121.2	8.46667	611.72	129.965	40.835	13.5	18.5	0.933333	1	1	0	0	0	0	0	0	0	0	1	0
0	1	20.2986	71-80	0	0	24.9433	6	4	1	0	1	37.0625	155	14.6	1338	73.5	4.5	29	66	0.7	0	1	0	1	0	0	0	0	1	0	1	0
0	0	4.64514	31-40	1	0	26.1246	9	2	1	0	1	36.9529	122	7.05	3.6	57.4	0.02	45	35	0.8	0	0	0	0	0	0	0	0	0	0	1	0
0	0	5.71736	61-70	1	1	22.6644	8	3	1	0	1	36.7767	187.2	20.25	47.69	233.1	8.1	20	19	0.5	0	1	0	0	0	0	0	1	0	0	1	0
0	0	20.6917	41-50	1	1	25.8428	14	3	1	0	1	36.8456	126.5	23.6	16.35	0.92	0.12	25	48	3.92	0	0	0	0	0	1	1	0	0	0	1	0
0	1	7.43472	71-80	1	1	32.8086	6	3	1	1	1	37.722	275.722	21.1	1708.83	3.9	3.14	15	27	2.5	0	0	1	0	0	0	0	0	1	0	1	0
0	0	5.93958	31-40	0	0	20.7612	15	2			0	37.0267	101.333	7.05	3.83	1.32	0.14	43	41	0.6	0	0	0	0	0	0	0	0	0	0	1	0
0	0	5.27361	21-30	1	0	23.9734	8	2			0	36.2575	136.429	8.53333	707.78	106.64	1.72	35	30	0.7	0	0	0	0	0	0	0	0	0	0	1	0
0	0	2.75833	51-60	1	0	33.4602	15	2	1	0	1	37.185	135	8.55	5.66	2.015	0.075	21	87.8	0.85	0	0	0	1	0	0	0	0	0	0	1	0
0	0	5.69583	71-80	1	1	28.4686	11	3	1	0	1	37.5771	254.5	5.35	3.705	1.075	0.01	8	34	1.06	0	0	0	0	0	0	0	1	0	0	1	0
0	0	1.43611	21-30	1	0	32.9143	15	2			0	36.6743	75	8.8	450.3	428.45	11.4	18	27	0.733333	0	0	0	0	0	0	0	0	0	0	1	0
0	0	7.92917	61-70	1	1	23.04	14	3	1	0	1	36.8633	94.25	29.7333	54.6	2.03	0.105	23	18.5	0.7	0	0	0	1	0	0	0	0	0	1	1	0
0	0	20.8687	51-60	1	1	43.4259	6	3	1	0	1	36.4857	242.308	16.4	1135.2	154.29	16.815	23	24.5	1.7	0	0	0	0	0	0	0	1	0	0	1	0
0	0	4.28194	18-20	1	0	18.9178	15	3			0	37.11	175.821	11.85	1318.24	262.61	0.77	60.5	61	0.842857	0	0	0	0	0	0	0	1	0	0	1	0
1	1	3.21181	41-50	1	0	38.7689	13	4	0		1	35.8101	284.536	18.1333	6.65	8.17	2.66	851.667	1448.33	5.7	1	0	0	1	0	1	1	1	1	0	1	1
0	1	2.97986	81-90	1	1	27.1476	15	2	1	0	1	31.6533	109.2	11.225	9.9	0.4	0.01	10	62	2.05	1	0	0	0	0	0	0	0	0	1	1	0
0	0	5.74931	71-80	1	1	23.1661	13	1	1	0	1	36.8329	99.2	8.3	724.24	80.96	14.08	36	61	1.05	0	0	1	0	0	0	1	0	0	0	1	0
0	0	11.9132	71-80	1	1	21.022	14	2			0	37.0744	142.429	7	4.93	85.1	0.015	56.3333	137	0.6	0	0	0	1	0	0	0	1	0	0	1	0
0	0	14.8278	81-90	0	0	23.8624	14	3			0	36.91	130.8	10.125	949	156	39	24	25	0.65	0	0	0	1	0	1	0	0	0	1	1	0
0	0	7.66806	71-80	0	1	28.1661	15	3	1	0	1	36.36	180.833	4.5	23.4	324.57	3	22.5	22.5	1	0	0	0	1	0	0	0	0	0	0	1	0
0	1	2.25278	61-70	1	1	35.0335	15	4	1	0	1	36.2575	251.667	21.775	19.04	0.36	0.01	224	769	4.13333	1	0	0	1	0	0	0	1	1	0	1	0
0	0	6.10347	71-80	1	0	22.7682	10	4			0	35.8822	120.6	10.5	1110.2	115.7	20.8	54.6667	23	0.85	0	0	0	0	0	0	0	0	0	0	1	0
0	0	11.7562	51-60	1	0	24.3359	13	3	1	0	1	36.84	250.214	11.2667	8.945	0.86	0.1	32	38	1.28	0	0	0	1	0	0	1	1	0	0	1	0
0	0	11.7729	81-90	1	1	20.9569	9	3	1	1	1	36.9333	121.5	27.8	26.69	0.56	0	73	143	1.1	1	0	1	0	0	0	0	0	0	0	1	0
0	0	2.97708	51-60	1	0	35.6215	15	2	1	0	1	37.055	88.5	2.93333	265.2	104.13	1.17	18	73.5	1	0	0	0	1	0	1	1	0	0	0	1	0
0	0	2.03819	21-30	1	0	30.6148	14	3	1	0	1	37.2233	100.5	13.7667	15.73	0.38	0	14	20	0.8	0	0	0	0	0	0	0	0	0	0	1	0
0	0	17.5472	81-90	0	1	29.691	9	2	1	1	1	36.9143	129	5.76667	510.415	81.26	6.925	47.5	23	0.675	0	0	0	0	0	0	0	1	0	0	1	0
0	1	1.73681	51-60	1	1	32.8241	3	3	1	0	1	37.4981	192.889	11.8	11.37	0.19	0.05	22.5	66.5	1.7	0	0	0	1	0	0	0	0	0	1	1	0
0	0	37.1132	81-90	1	1	24.6152	13	2	0		1	36.03	208	5.5	473	22	0	44	60	1.8	0	0	0	1	0	0	0	0	1	1	1	0
0	0	6.58542	71-80	1	0	22.151	14	3			0	36.7575	123.6	11.26	843.76	128.26	3.18	14	24	0.833333	0	0	0	0	0	0	0	0	0	1	1	0
0	0	11.9799	71-80	0	1	30.0538	3	3	1	0	1	37.1933	152	21	9.11	0.24	0.02	12	38	1.2	0	0	0	0	0	0	0	0	0	0	1	0
0	0	16.7132	51-60	1	0	30.7099	7	3	1	0	1	38.1044	121.6	6.25	451.235	110.02	16.585	17	28	1.25	0	0	1	0	0	0	0	1	0	0	1	0
0	0	16.0312	51-60	1	0	31.0728	7	3	1	0	1	37.1343	140.5	11.7667	761.4	0.17	30.86	12	28.5	1.46667	0	0	1	0	0	0	0	0	0	0	1	0
0	0	2.14444	51-60	1	0	25.0776	15	4	1	0	1	37.3	451.143	9.26667	7.87	1.05667	0	24.6667	60	5.38333	0	0	0	0	0	0	0	1	0	0	1	0
0	0	10.3708	71-80	0	0	29.413	14	2	1	0	1	37	189.84	8.125	5.28	1.495	0.04	27.1667	45.5	1.68333	0	1	0	1	0	0	0	1	1	0	1	0
0	0	27.6222	71-80	1	0	29.9211	7	3	1	0	1	36.8283	147.857	9.16667	3807.65	1.36	0	489	75.6667	1.325	0	0	0	0	1	0	0	0	0	0	1	0
0	0	5.40694	61-70	1	1	18.937	15	3	1	0	1	35.7467	146.667	5.55	404.74	130.98	14.75	34	66.5	0.65	0	0	0	1	0	0	1	1	0	0	1	0
0	0	35.9743	61-70	1	0	28.6896	11	4	1	0	1	36.9164	124.667	11.7333	1225.46	127.8	1.42	84	56.3333	6.35	0	0	1	0	0	0	1	0	1	0	1	0
0	0	6.6625	81-90	1	0	28.1332	14	3	1	0	1	36.78	105.667	15.46	1299.79	103.483	9.49667	38.5	91	3	1	0	0	0	1	1	0	0	0	0	1	0
2	0	6.05139	51-60	1	1	26.9274	10	3	1	0	1	36.8557	113	15.45	1228.58	178.035	15.795	52	34	0.966667	0	0	0	0	0	0	0	1	0	1	1	1
0	0	7.57778	81-90	1	0	17.5981	15	4	1	0	1	37.1292	167.333	9.85	14.14	51.1	1.02	8	14	4.8	0	0	0	0	0	0	0	1	1	0	1	0
0	0	20.5736	41-50	1	1	23.858	13	1	1	0	1	36.8814	97.6667	5.35	364.11	96.99	27.03	16	77	0.5	0	0	0	0	0	0	1	0	0	0	1	0
0	0	8.00972	31-40	0	0	32.3232	15	2			0	37.1033	86	9.2	728.19	116.25	25.11	34	42	0.7	0	0	0	0	0	0	0	0	0	0	1	0
0	0	6.80972	61-70	0	1	27.3438	11	3	1	1	1	37.625	105.333	19.8667	928.8	21.6	0	46.5	84.5	1.45	0	1	0	0	0	0	1	0	0	0	1	0
0	1	4.41944	51-60	1	0	29.0688	15	4	1	0	1	35.558	158	15.54	13.11	0.28	0	23	79	1.23333	0	0	0	0	0	0	1	0	0	0	1	0
0	0	6.71736	71-80	1	0	26.8359	15	2			0	37	168	10.2667	1025	105.477	0	107.5	91.5	0.8	0	0	0	1	0	0	0	0	0	0	1	0
0	0	7.07361	21-30	1	1	29.6217	3	4			0	35	206.724	14.0333	58.05	2.1	15.65	129	158	1.04286	0	0	0	0	0	0	0	0	0	0	1	0
0	0	3.35417	61-70	1	0	30.1162	14	3			0	37.3657	117	3.9	4.68	75.03	0.01	165	104.5	0.7	0	0	0	0	0	0	1	0	0	0	1	0
2	1	18.425	81-90	0	0	28.6344	11	3	1	1	1	37.6757	188.333	13.25	1185.92	118.32	9.52	36	36.5	5.56667	0	1	0	1	0	0	0	1	1	0	1	1
0	0	2.6375	41-50	0	1	20.2755	10	3			0	36.8971	173	14.1333	1654.85	159.6	66.68	35	21	0.633333	0	0	1	0	0	0	0	0	0	0	1	0
0	0	6.50833	61-70	0	1	29.4535	11	3	1	0	1	36.4891	212	12.8667	824.4	200.6	0	97	99	0.833333	1	1	1	0	0	0	0	0	0	0	1	0
0	0	18.6507	51-60	1	0	19.5998	13	3	1	0	1	36.922	97.625	12.94	968.78	112.1	1.18	298.4	367	0.78	0	0	0	1	0	0	1	0	0	0	1	0
0	0	26.6778	81-90	1	1	21.7555	13	4	1	0	1	37.3243	126	18.35	15.42	0.16	0	10	17	3.7	0	0	0	0	0	0	0	0	1	0	1	0
0	1	10.2417	71-80	1	1	19.8791	7	3	1	0	1	37.0314	204.4	15.88	924.44	198.44	8.47	20	54	1.175	1	1	0	1	0	0	0	0	1	0	1	0
0	0	5.84167	61-70	1	1	30.3673	13	2	1	0	1	36.9829	127.333	11.95	12.46	1.82	0	34.5	91.5	0.95	1	0	0	0	0	0	0	1	0	0	1	0
0	0	6.34444	91-100	1	1	27.4286	15	3	1	0	1	37.0267	79.5	16.5	11.56	206.14	0.59	91	102	0.95	0	0	0	0	0	0	0	0	0	0	1	0
0	1	0.994444	71-80	1	0	24.3025	15	3			0	36.3176	106.286	8.91667	24.65	0.95	0.36	78	53	0.92	0	0	0	0	0	0	0	0	0	0	1	0
0	0	12.5785	51-60	0	1	26.2543	15	2	1	1	1	36.695	95.6	4.46667	329	97.29	5.64	88.5	240.5	1.7	0	0	0	0	0	0	1	1	0	0	1	0
0	1	4.46736	61-70	1	0	59.4307	3	3	1	0	1	33.12	172.556	19	1703.72	0.64	62.08	86	97	0.7	0	0	0	1	0	0	0	0	0	0	1	0
0	0	16.0722	71-80	1	0	28.3447	9	2			0	37.4271	160	24.3333	32.25	1.11	0.07	9	19	1.82857	1	1	0	0	0	0	0	0	1	0	1	0
0	0	13.4812	41-50	1	1	28.5279	3	4	1	0	1	37.5733	130.333	14.9	1940.4	195.22	86	17	108.6	0.825	0	0	0	0	0	0	0	0	0	0	1	0
0	0	10.1271	51-60	1	0	19.0741	8	2	1	0	1	36.4225	121	11.575	9.625	0.635	0	9	14	0.9	0	0	0	0	0	0	0	0	0	0	1	0
0	0	9.43681	51-60	1	1	17.7154	14	2	1	0	1	37.0367	110.333	12.3667	13.245	0.445	0.095	15	25	1.375	1	0	0	1	0	0	0	0	0	0	1	0
0	1	8.59167	21-30	1	1	30.0712	10	3	1	0	1	36.9829	158	26.8	18.41	5.52	0.53	219.5	236	1.26667	0	0	0	0	0	0	0	0	0	0	1	0
0	0	20.5069	61-70	0	0	29.1406	14	4	1	0	1	37.6962	109.667	12.8	10.98	0.97	0.2	9	39.5	1.9	1	0	0	1	0	0	0	1	1	0	1	0
0	0	14.4556	51-60	0	1	34.3325	3	2	1	0	1	36.71	87.1667	6.63333	483.6	81.65	1.3	288.667	357	0.533333	0	0	0	0	0	0	0	0	0	0	1	0
0	0	7.76319	81-90	0	1	34.0634	13	3			0	37.77	160.5	10.5	949.52	60.32	1.04	60	67	0.833333	0	0	1	0	0	0	0	0	0	0	1	0
0	0	8.68542	61-70	1	0	30.173	10	2	1	0	1	36.0363	191.556	8.4	657.9	178.2	17.1	19.5	22.5	6.8	0	0	1	0	0	0	0	1	1	0	1	0
0	0	21.7236	51-60	0	0	23.4711	9	4	1	0	1	37.9692	170.1	13.2	10.61	1.27	0.01	29.5	19.5	0.74	0	0	1	0	0	0	0	1	0	0	1	0
0	0	12.559	51-60	1	0	28.6661	13	3	1	0	1	37.575	135.4	10.05	1317.72	27.4	6.8	29	24	1.05	0	0	1	0	0	0	0	0	0	0	1	0
0	0	4.92778	41-50	1	0	21.6406	15	2	0		1	37.1014	83	4.23333	11.63	22.6	17.72	11	99	0.55	0	0	0	0	0	0	1	0	0	0	1	0
0	0	13.2188	21-30	1	0	63.3127	15	4	1	0	1	37.9267	87.2	12.1	965.96	197.16	7.44	19	51	1.96667	0	0	0	1	0	0	1	0	0	0	1	0
0	0	4.94236	61-70	1	0	14.4226	15	2	0		1	36.8417	244.4	5.6	4.15667	0.986667	0.07	39.5	37.5	1.03333	0	0	0	0	0	0	1	1	0	0	1	0
0	0	9.85	81-90	1	0	23.8063	14	3	1	0	1	37.585	112.667	9.7	791.64	160.92	9.72	22	50.5	10.2	0	0	0	0	0	1	0	0	1	0	1	0
0	0	17.6757	51-60	1	0	15.3633	14	3	1	0	1	36.7225	165.625	9.42	954.62	112.1	0	33.5	92.25	0.8	0	0	1	0	0	0	0	0	0	0	1	0
0	0	12.1667	61-70	0	0	25.0173	14	3	1	0	1	36.925	201.143	10.88	768.6	45.8	1.2	27	56	0.66	0	0	0	0	0	0	0	1	0	0	1	0
0	0	6.58958	21-30	0	0	36.1246	14	3	1	1	1	37.7564	193.652	11.1	795.87	239.76	0	64	39	0.7	0	0	0	1	0	0	0	1	0	0	1	0
0	0	17.1208	51-60	0	1	25.7443	15	3	1	0	1	36.9533	234.5	13.6	1022.42	31.61	1.09	3751.5	4011.5	2.08	0	0	1	1	0	0	1	0	0	0	1	0
0	0	9.35278	81-90	1	1	21.746	14	3	1	0	1	37.5243	93.5714	12.075	10.19	1.23	0.01	52	99	1.4	1	0	0	0	0	0	0	0	1	0	1	0
0	0	37.3111	61-70	1	1	75.512	4	2	1	0	1	36.555	82.9091	12.3	511	84.7	0	18	16	1.975	0	0	0	1	0	0	0	1	1	0	1	0
0	0	4.69236	81-90	1	1	28.3642	15	3	1	0	1	36.3257	153.5	11.95	846.4	242.65	3.45	14	131	1.025	0	0	0	1	0	0	0	0	0	0	1	0
0	0	29.6646	61-70	0	0	37.4052	3	3	1	0	1	37.4214	244.8	7.5	60.95	144.8	0.04	22	31	1.1	0	0	0	0	0	0	0	1	0	0	1	0
0	1	1.06528	61-70	0	1	18.4948	15	4	1	1	1	36.39	173.6	0.3775	4.77667	34.7333	1.2	46.3333	204	1.72	0	0	0	0	0	0	0	0	0	1	1	0
0	0	3.81042	71-80	0	1	41.8533	15	3	1	0	1	37.0183	144.333	15.7	13.57	1.05	0.01	19	20	1.83333	0	0	0	1	0	0	0	1	1	0	1	0
0	1	1.70486	61-70	1	0	33.7539	3	3	1	1	1	37.2167	275.667	10.0333	1028.88	28.865	3.23	32.5	65.5	1.22	0	0	1	0	0	0	0	0	0	0	1	0
0	0	3.16667	41-50	1	1	27.1731	10	4			0	37.27	118.6	11.9	1010.6	164.92	4.96	154	20	1.1	0	0	0	0	0	0	0	0	0	0	1	0
0	1	1.53403	51-60	0	0	26.3465	3	4	1	1	1	35.8761	355.75	12.6625	16.4833	0.453333	0.0666667	1296.86	2307.71	1.625	0	0	0	1	0	0	0	0	0	0	1	0
1	1	10.5778	71-80	1	1	24.2191	4	3	1	0	1	36.125	249.8	7.48	653.21	129.48	14.94	265.5	205	7.22	1	1	0	1	0	0	0	1	1	0	1	1
0	0	30.6556	71-80	1	1	14.7015	15	2	1	0	1	36.886	124.5	9.7	8.55	0.93	0.035	51	66	1	1	0	0	1	0	0	0	0	0	0	1	0
0	0	2.47222	71-80	0	1	29.6201	15	2	1	0	1	36.9833	204.5	4.46667	517.08	40.3	3.72	21	24	1.05	0	0	0	0	0	0	1	1	0	0	1	0
0	0	4.52639	81-90	1	1	40.9226	15	2	0		1	36.88	159.75	19.75	13.31	1.06	0.01	61	156	1.3	1	0	1	0	0	0	0	0	1	0	1	0
0	0	35.3785	91-100	0	1	37.6378	9	2	1	0	1	36.6343	108	6.1	448.05	104.845	8.34	11	22	0.5	0	0	1	1	0	0	0	0	0	0	1	0
1	1	4.23403	51-60	1	0	48.3741	15	4	1	1	1	38.4225	259.643	19.95	19.1	0	0	3452	6662.5	5.4	0	0	0	0	0	0	0	1	0	0	1	1
0	0	23.9083	81-90	0	1	41.2121	9	3	1	1	1	36.282	163	16.9	15.615	0.685	0	8.5	12.5	2.13333	1	0	0	0	0	0	0	0	1	0	1	0
0	1	3.24375	71-80	1	1	51.4648	15	3	1	0	1	36.0436	141.625	10.2333	505.573	2.35	58.24	41	139	2.76667	0	0	0	0	0	1	1	0	0	0	1	0
0	0	11.5674	41-50	0	1	44.7016	10	4	1	0	1	37.6914	110.5	17	6.03	0.49	1.75	28.5	73.5	0.7	0	0	0	1	0	0	0	0	0	0	1	0
0	0	5.02639	71-80	0	0	32.2455	13	3	1	1	1	36.875	179.125	21.7	9.75	0.74	0	20	50	2.6	0	0	1	0	0	0	0	1	0	0	1	0
0	1	1.69375	61-70	1	1	33.4259	15	3	1	0	1	35.35	229.417	15.34	15.05	1.56	0.17	3433.25	18211.5	3.02	0	0	0	0	0	0	0	0	0	0	1	0
0	0	9.87014	81-90	0	1	30.7923	14	2			0	36.2457	129.857	8.15	20.165	99.4	6.17	61	63	1.1	1	0	0	0	0	0	0	1	0	0	1	0
0	0	16.8306	61-70	0	1	18.9969	15	3	1	0	1	37.27	142.6	18.8333	2157.4	82.8	4.6	42	51	0.65	0	0	0	1	0	0	0	0	0	0	1	0
0	0	4.99931	81-90	1	1	26.7998	15	1			0	36.935	77.8824	10.625	543.24	216.925	6.405	15	24	2.15	1	0	0	0	0	0	0	1	1	0	1	0
0	0	5.71111	71-80	1	1	22.2041	15	2			0	36.4269	155.25	9.36	671.98	117.72	11.935	38	32	1.18	0	1	0	0	0	1	0	0	1	1	1	0
0	0	8.85694	71-80	1	0	20.6905	12	4	1	0	1	36.951	163	8.46667	4.895	1.06	0	12.5	17.5	0.833333	0	0	0	0	0	0	0	0	0	0	1	0
0	0	7.01389	61-70	1	1	30.4498	15	1	1	0	1	36.9057	117	6.48333	6.51	1.75	0.07	18	24	0.6	0	0	0	0	1	0	1	0	0	0	1	0
0	1	7.69583	61-70	1	1	28.2651	13	2	1	1	1	37.195	172.167	16.1	16.91	0.52	0.02	25	31	5	0	1	0	0	0	0	0	1	1	0	1	0
0	1	2.62778	41-50	0	0	32.5964	14	4	1	1	1	34.5629	217.786	2.78889	1.91667	0.273333	0	61.8	200	2.27143	0	1	0	0	0	0	1	1	0	0	1	0
0	0	17.7764	61-70	0	1	26.9274	10	4	1	0	1	37.8827	230.75	15.95	1116.72	135.96	3.96	18	41	1.25	0	0	0	0	0	0	0	1	1	0	1	0
0	0	16.6444	41-50	1	0	28.2779	9	4	1	0	1	38.24	97.3333	4.16667	365.2	39.6	4.4	28.5	176.5	0.775	0	0	0	0	0	0	1	0	0	0	1	0
0	0	6.00972	41-50	0	0	58.2726	8	2	1	0	1	37.0943	106.25	9.55	829	148	6	23	27	0.65	0	0	0	0	0	0	0	1	0	0	1	0
0	0	11.7979	61-70	1	1	36.6546	14	2			0	36.455	164.5	10.5	758.4	153.6	12.48	53	215	0.95	0	0	1	0	0	0	0	0	0	0	1	0
0	0	17.7424	61-70	0	0	15.4952	14	4	1	0	1	37.9067	126.5	16.8333	17.12	0.355	0.04	25.3333	55.3333	0.75	1	0	0	0	0	0	0	0	0	0	1	0
0	0	2.77569	51-60	1	1	21.8827	15	4			0	36.5943	138.333	17.675	1242.36	212.67	3.06	88.6667	44	0.825	0	0	0	0	0	0	0	1	0	0	1	0
0	0	15.0771	81-90	1	1	27.6361	13	3	1	0	1	36.8491	153.8	5.325	113.1	104.4	0	23	27	1.13333	1	0	0	0	0	0	0	1	0	0	1	0
0	1	7.35486	41-50	1	0	15.6574	3	2	1	1	1	36.89	219.125	9.3	9.58	0.73	0.01	74	63	0.86	0	0	1	0	0	0	0	1	0	0	1	0
0	0	1.19931	51-60	1	1	34.4386	14	2			0	36.5125	134.5	7.3	354.38	95.88	6.11	46	25	0.7	0	0	0	0	0	0	0	0	0	1	1	0
0	0	2.64236	41-50	1	0	27.9321	15	1			0	36.64	104	6.2	331.573	244.237	15.5167	17.5	20	0.95	0	0	0	0	0	1	0	0	0	0	1	0
0	1	9.0625	41-50	0	0	41.4016	12	3	1	1	1	36.7946	156	11.5167	7.775	0.8	0.05	17.5	110.5	1.325	0	1	0	0	0	0	1	0	0	0	1	0
0	1	3.00972	61-70	1	0	35.6121	3	3	1	0	1	36.4445	100075	13.675	1089.45	129.6	1.35	2166	12915	3.26667	0	0	0	0	0	0	1	0	0	0	1	0
1	1	8.65069	61-70	1	0	27.0703	3	1	1	0	1	36.9	95.5	8	9.4	0.45	0.35	16	21	0.45	0	0	0	0	0	0	0	0	0	1	1	1
0	1	4.71944	61-70	0	1	27.2645	15	4	1	0	1	36.3686	168.944	13.95	1457	0	0	29	33	1.76667	0	0	0	1	0	0	0	1	0	0	1	0
0	0	14.6069	71-80	1	1	32.5085	3	4	1	0	1	36.6285	133.333	11.65	350	57.78	22.05	110	133.5	4.86667	1	0	0	1	0	0	0	1	1	0	1	0
0	1	3.43889	71-80	1	1	24.7586	10	4	1	1	1	34.75	170.857	28.08	30.555	1.62	0.62	42.5	19.25	1.16	1	1	0	1	0	1	0	0	0	0	1	0
0	0	30.5368	71-80	0	1	37.8788	8	2	1	0	1	37.1567	134	15.6	11.84	1.68	0.27	12.3333	74.5	4.3	1	0	0	0	0	0	0	1	1	0	1	0
0	1	1.15694	71-80	0	1	20.8688	14	4	1	1	1	35.2091	102.143	24.28	14.685	0.31	0.03	1367	3281.5	2.64	0	0	0	0	0	0	0	1	1	1	1	0
0	0	22.9271	61-70	1	0	35.6712	6	3	1	0	1	36.7129	228.368	11.7333	538.47	324.57	13.02	17.6667	12.6667	1.3	0	0	1	0	0	0	0	1	0	0	1	0
0	0	11.4271	81-90	0	1	24.8286	14	3			0	35.5578	104	6.65	581.04	110.88	0.72	45	62.5	2.2	0	1	0	0	0	0	0	0	1	0	1	0
0	1	10.9417	61-70	1	0	23.9184	14	4	1	0	1	35.4994	89.6	2.8	3.89	1.04	0	61	138	2.4	0	0	0	1	0	0	1	1	0	0	1	0
0	0	5.34722	51-60	1	0	27.3356	15	3	1	0	1	36.658	154.75	12.2333	382.72	164.48	58.24	25	34	1.03333	0	0	0	1	0	0	0	0	0	0	1	0
0	0	8.04028	61-70	1	0	34.8125	9	3	1	0	1	37.3171	217	8.45	561.36	98.75	3.6	31	38	1.05	0	1	0	0	0	0	0	1	0	0	1	0
0	0	21.3187	81-90	1	1	31.0494	4	1	1	1	1	35.8691	121.857	5.13333	413.08	17.94	2.3	13	19	1.05	1	1	0	0	0	0	0	0	1	0	1	0
0	1	2.04861	18-20	1	0	24.4898	15	3	1	0	1	35.46	149.5	14.4429	11.555	1.5	0.015	53.6667	98.3333	1.23333	0	0	0	0	0	0	0	0	0	0	1	0
0	0	6.79236	81-90	0	0	18.6548	9	3	1	1	1	35.9878	270.857	12	11.06	0.5	0.02	19	36.5	1.2	0	0	0	0	0	0	0	0	0	0	1	0
0	1	3.15972	91-100	0	1	35.255	15	4	1	1	1	37.1483	143.667	18	1329.66	240.7	4.98	16	39.5	0.6	0	1	0	0	0	1	0	0	0	0	1	0
0	0	12.4507	41-50	0	1	34.5638	7	4	1	0	1	38.2129	204.667	20.9	1983.6	114	0	34.5	111	1	0	0	0	0	0	0	0	1	0	0	1	0
0	0	7.21181	71-80	0	1	22.719	15	3			0	35.871	132	12.1667	8.475	1.575	0.16	75	101.5	0.733333	1	0	0	0	0	0	0	0	0	0	1	0
0	0	3.55417	81-90	0	0	23.7941	14	3	1	0	1	36.7217	152.778	13.05	994.29	244.97	10.48	42	41.6667	0.666667	0	1	0	1	0	0	0	1	0	0	1	0
0	0	8.20347	71-80	0	0	20.0831	15	3	1	1	1	37.517	147.75	10.9	977.9	84.7	7.7	16	72	1.2	0	0	0	0	0	0	0	1	0	0	1	0
0	0	5.04167	71-80	1	1	26.436	13	3			0	37.415	121	12.45	1132.12	60.5	4.995	23	16	1.6	0	0	0	0	0	0	0	0	1	0	1	0
0	0	27.9056	61-70	0	0	41.5512	3	3	1	0	1	37.055	111.5	19.1	16.43	0.95	0.285	37.5	56.5	1.03333	1	0	1	0	0	0	0	0	0	0	1	0
0	0	5.19375	71-80	1	1	36.7813	14	3	1	0	1	37.3033	193.667	13.15	10.35	0.64	0	17	26	0.95	0	0	0	0	0	0	0	1	1	0	1	0
0	0	7.15903	81-90	1	1	30.2992	10	3	1	0	1	35.9333	191.667	16.45	1458.41	91.65	8.695	105	154	1.53333	0	0	0	1	0	0	0	0	0	0	1	0
0	0	11.5986	18-20	0	0	32.2303	8	3	1	0	1	37.5657	111.167	7.14	3.93	0.855	0	9	31.5	1.03333	0	0	0	0	0	0	0	0	0	0	1	0
0	0	5.99167	51-60	0	1	24.9036	15	2	1	0	1	37.1763	117	7.46667	575.34	208.12	12.9	27	70	0.933333	0	0	0	0	0	0	1	0	0	0	1	0
0	0	36.7562	31-40	1	1	68.1613	8	2	1	0	1	36.915	102.667	8.725	645.12	96.305	7.94	20	32.6667	1.025	0	0	0	1	0	0	0	0	0	0	1	0
0	0	4.57917	81-90	1	0	23.2072	15	3			0	35.9637	119	11.6167	1349.91	203.52	3.18	26	31	1.75	0	0	0	0	0	1	0	0	0	1	1	0
0	0	31.1396	41-50	0	1	43.2227	9	4	1	0	1	36.2457	426.182	10.9	992.955	79.21	0.395	145	375	2	1	0	0	0	0	0	0	1	0	0	1	0
0	0	14.1292	71-80	1	0	22.5391	10	4	1	0	1	35.965	167	12.75	13.21	0.42	0	23	39	1.48	0	0	0	1	0	0	0	0	0	0	1	0
0	0	8.78958	71-80	0	0	27.2135	3	3	1	0	1	36.5067	92.8333	5.24	349.8	26.4	0	33.75	45.25	0.64	0	0	0	1	0	0	1	0	0	0	1	0
0	0	13.9646	71-80	0	0	40.2961	6	2	1	0	1	35.722	121	5.2	364.8	105.6	0	78	72	0.95	0	0	0	0	0	0	0	0	0	1	1	0
0	0	29.5903	41-50	1	0	56.2673	7	4	1	0	1	38.6986	164.333	13.8	1204.74	66.24	23.46	121	63	2.4	0	0	0	1	0	0	0	0	0	0	1	0
0	0	5.92153	81-90	1	1	26.9972	13	2	1	0	1	37.5314	226.5	13.3	1123.85	151.62	1.33	13	34	1	0	0	1	0	0	0	0	1	0	0	1	0
0	1	6.23611	81-90	1	1	23.1718	3	3	1	0	1	35.33	188	14.82	11.435	3.435	0.17	123	119	1.74	1	1	1	1	0	0	0	0	0	0	1	0
0	0	2.0125	41-50	1	0	51.4648	3	2			0	37.2557	84.4	7.6	10.74	30.6	0.01	137.5	207	1	0	0	0	0	0	0	0	0	0	0	1	0
0	0	3.98333	81-90	0	1	34.0278	14	3			0	36.461	111	14.5429	10.905	2.3	0.47	11.5	38.5	0.666667	0	0	0	0	0	0	0	0	0	0	1	0
0	0	8.49444	61-70	1	0	24.9403	5	3	1	0	1	36.695	158	18.9	458.85	3.41	0	136.5	63.5	1.3	1	0	0	0	0	0	0	0	0	0	1	0
0	0	10.6847	81-90	0	1	30.718	3	4	1	0	1	37.4771	245.696	22.775	2166.72	124.44	7.32	112	317	1.125	1	0	1	1	0	0	0	1	0	0	1	0
0	0	9.86875	41-50	0	1	36.0854	15	4	1	0	1	37.8225	145.5	11.75	12.1	0.206667	0.0566667	65	57	1.375	0	0	0	0	0	0	0	0	0	0	1	0
0	0	4.07083	61-70	1	1	28.2779	15	3	1	0	1	37.265	137	17.8	21.05	0.84	0.01	13	24	0.75	1	0	0	1	0	0	0	1	0	0	1	0
0	1	1.08333	61-70	1	1	27.1731	11	4	1	0	1	36.8252	203.714	17.05	18.73	0.58	0	65	144	8.22857	1	0	0	0	0	0	0	0	0	0	1	0
0	0	6.32708	51-60	1	0	23.3887	15	3	1	0	1	36.8917	138.333	17.4	1549.71	136.32	1.26	79.6667	73.3333	1.25	0	1	0	1	0	0	1	0	0	0	1	0
0	0	9.08333	61-70	0	1	28.1359	10	3			0	36.76	160.333	13.8	1251.66	67.62	0	58	27	0.8	0	1	1	0	0	0	0	0	0	0	1	0
0	0	6.74028	91-100	1	0	27.6361	14	3			0	37.0667	207.25	12.65	1067.64	94.71	2.46	60.5	58.6667	1.15	0	1	0	1	0	0	0	1	1	0	1	0
0	1	1.80347	31-40	1	0	25.3815	10	3	1	0	1	35.3522	164.286	11.3667	1002.96	74.6733	0.806667	329.75	1283.5	0.7	0	0	1	0	0	0	1	0	0	0	1	0
0	0	19.7542	51-60	1	1	29.3763	15	4	1	0	1	37.2925	209	3.98	3.232	0.378	0.042	6.5	8	1.83333	0	0	0	0	0	0	0	0	0	0	1	0
0	1	4.53889	81-90	1	1	33.1436	11	4	1	0	1	36.8343	81.8333	12.1667	1336	83.5	0	37.5	82.5	1.86667	0	0	0	0	0	1	0	0	0	0	1	0
0	0	12.975	61-70	0	1	38.0142	10	3	1	1	1	37.4756	134	14.5	1101.1	120.9	9.1	22	23.5	0.6	0	0	1	0	0	0	0	1	0	0	1	0
0	0	18.9125	31-40	1	0	22.4719	3	0	1	0	1	36.4433	162.833	7.45	678.6	78	7.8	70	97	0.74	1	0	0	0	0	0	0	0	0	0	1	0
0	0	3.35625	21-30	1	0	20.173	14	2			0	37.232	78.6	9.7	3.95	2.41	0.34	35	25	0.633333	0	0	0	0	0	0	0	0	0	0	1	0
0	1	3.53958	31-40	0	1	30.9261	3	3	1	0	1	36.7967	148	12.825	10.32	0.86	0	75	100	0.928571	0	0	0	0	0	0	0	0	0	0	1	0
0	0	6.42917	71-80	1	0	26.7299	9	2	1	0	1	37.3014	129.333	7.55	457.1	172.2	0	29	26	0.95	0	0	0	0	0	0	0	0	0	0	1	0
0	0	5.49097	31-40	1	0	29.3878	13	3	1	1	1	37.8511	101	7.75	5.62	0.84	0.11	20	47	1.05	0	0	0	0	0	0	0	0	0	0	1	0
0	1	7.74028	31-40	0	0	40.6979	6	3	1	0	1	37.8014	202.786	9.9	971.25	0.84	6.6	13	21	1.56667	0	0	0	1	0	0	0	1	1	0	1	0
0	0	11.134	61-70	1	0	17.8955	3	3	1	0	1	36.9357	108.667	5.15	407.16	62.92	8.84	29	47.3333	2.1	0	0	1	0	0	0	1	0	1	0	1	0
0	0	10.9896	71-80	1	0	42.1924	13	2			0	37.04	140.333	12.5	11.24	133.75	0.445	9	16	1.1	0	0	1	0	0	0	0	1	0	0	1	0
0	0	9.49792	71-80	1	1	40.0949	6	4	1	0	1	37.3687	214	9.46667	793.747	98.1733	7.89333	55	122	1.1	1	1	1	0	0	0	0	1	0	0	1	0
0	0	5.075	61-70	1	1	30.0408	15	3			0	36.589	177.667	12.2667	1076.9	98.01	6.05	8	14	1.4	0	0	0	1	0	0	0	0	0	0	1	0
0	0	9.51528	61-70	1	0	30.4886	14	3	1	0	1	37.1667	184	14.1333	15.36	0.75	0.01	74.6667	146	1.7	1	1	0	0	0	0	0	0	0	0	1	0
0	0	3.77083	21-30	0	1	25.6204	15	4			0	38.1444	92	11.5667	8.09	2.16	0.04	95	84.6667	0.85	0	0	0	0	0	0	0	0	0	0	1	0
0	0	5.475	91-100	1	1	21.0832	13	2			0	36.3078	118	4.93333	304	52	0	18	21	1.66667	0	0	0	0	0	0	0	0	1	0	1	0
0	0	2.65	31-40	0	1	30.7112	3	3	1	0	1	36.641	108	4.66667	483.26	183.96	10.95	43	65.5	0.6	0	0	0	0	0	0	1	0	0	0	1	0
0	0	18.5257	81-90	0	1	36.8667	3	3	1	1	1	37.3717	223.348	9.53333	923.36	157.76	9.28	13.5	31	1.4	0	0	1	0	0	1	0	1	1	0	1	0
0	0	31.7681	51-60	1	1	44.5551	15	4	1	0	1	37.4917	99	14.45	1530.48	90.72	1.68	11	18	1.45	0	0	0	1	0	1	1	0	0	0	1	0
0	0	17.9431	61-70	0	1	34.9135	10	3	1	0	1	36.84	164.667	52.7333	5110.8	256.75	0	416	71.25	1.43333	0	0	0	1	0	0	0	0	0	0	1	0
0	1	4.06319	71-80	0	0	36.6758	15	2			0	37.4686	149.333	9.45	5.28	25.2	0.035	23	51	0.7	0	0	1	0	0	0	0	1	0	0	1	0
0	0	4.84097	51-60	0	1	19.8714	15	2			0	37.2033	89	6.8	4.06	1.45	0.1	11	21.5	0.7	0	0	0	1	0	0	0	0	0	0	1	0
0	0	7.80347	51-60	1	0	25.1261	8	3	1	0	1	37.4043	107	8.9	9.87	0.5	0.01	124.667	417.667	2.2	0	0	0	0	0	0	1	0	0	0	1	0
0	0	37.6403	61-70	0	0	33.4948	3	2	1	0	1	36.9286	140.6	13.6	20.55	3.99	0.06	290.333	399.333	0.633333	0	0	0	0	0	0	1	0	0	0	1	0
0	0	21.9944	51-60	0	0	44.9827	13	3	1	0	1	38.3233	154	10.8	344.82	211.46	0	74	77	0.975	0	0	0	1	0	0	0	0	0	0	1	0
0	1	2.00625	81-90	0	0	29.3848	6	4	1	0	1	35.086	132.875	11.42	631.56	85.12	3.8	22	48	2.1	0	0	0	0	0	0	0	0	0	0	1	0
0	0	14.4708	81-90	0	0	31.3582	9	3	1	1	1	36.9588	113	12	4.69	1.77	0.03	34	36	0.7	0	0	1	0	0	0	0	0	0	0	1	0
0	0	14.8646	81-90	1	1	21.1779	14	1	1	0	1	36.4233	128.375	9	8.92	1.31	0.01	70.5	60.5	3.36	1	0	0	0	1	0	0	1	1	0	1	0
0	0	1.62153	41-50	1	1	35.3382	15	4	1	0	1	37.578	155	21.05	1619.39	347.925	25.31	26	25	1.4	0	0	0	1	0	0	0	0	0	0	1	0
0	0	4.35139	61-70	1	0	27.0692	13	2	1	0	1	36.89	119.4	4.6	4.86	1.04	0.06	106	177	1.15	0	0	0	0	0	0	0	0	0	0	1	0
0	0	13.7382	41-50	1	1	23.7118	11	3	1	0	1	37.62	96	8.6	728.42	75.68	16.34	28	15	1	0	0	0	0	0	0	0	0	0	0	1	0
0	0	16.8479	71-80	1	1	36.7062	7	3	1	0	1	37.0557	130.4	17.25	1832.1	1.75	25.5	19	91	1.1	0	1	1	1	0	0	0	0	0	0	1	0
0	0	7.80347	51-60	1	0	27.3672	8	4	1	0	1	38.1758	118	11.35	721	30.9	51.5	14	39	1.3	0	0	0	0	0	0	0	0	0	0	1	0
0	0	31.5736	61-70	1	0	40.0949	10	2	1	0	1	37.1017	320.357	15.1	13.16	0.49	0	30	61	1.3	0	0	0	1	0	0	0	1	0	0	1	0
0	0	3.16389	71-80	0	0	30.9877	11	2			0	36.8413	161.833	8.76667	6.29	1.39	0.075	19	20	1.4	0	0	0	0	0	0	0	0	1	0	1	0
0	0	25.7104	61-70	0	1	63.4836	3	2	1	0	1	36.945	95	5.5	1064.7	0.66	1.55	45	44	1	1	0	0	0	0	0	1	0	0	0	1	0
0	1	16.1958	71-80	0	1	23.8884	3	3	1	0	1	37.36	178.615	13.4	732.24	30.9	0	12	111	2.16667	0	0	0	1	0	0	0	0	0	0	1	0
0	0	2.96042	61-70	1	1	31.3723	15	2	1	0	1	37.2	125.235	13.02	10.69	0.69	0	42	42	0.76	0	1	0	0	0	0	0	0	0	0	1	0
0	1	1.45625	51-60	0	1	26.3465	15	4			0	38.856	142.5	3.35	74	201.45	3.35	28	40.3333	1	0	0	1	1	0	0	0	0	0	0	1	0
0	0	14.5785	71-80	1	1	22.0188	15	2	1	0	1	36.85	181.333	12.2	12.05	2.7	0.2	93.5	59	2.775	1	0	0	0	0	0	0	0	1	0	1	0
0	1	1.06875	41-50	1	0	40.3306	15	4	1	1	1	34.0274	132.833	20.8667	21.02	0.27	0	220.333	1567.67	6.94286	0	0	0	0	0	0	1	0	0	0	1	0
0	0	12.7778	51-60	1	1	26.2176	13	4	1	0	1	37.417	120.6	10.4333	1585.5	70	7	8	17	1.15	0	0	0	0	0	0	0	0	0	0	1	0
0	1	4.27014	41-50	1	1	45.9755	15	2	1	0	1	37.0367	102.667	11.3	8.82	1.17	0.06	18.3333	54	0.766667	0	1	0	1	0	0	1	0	0	0	1	0
0	1	1.29861	81-90	0	0	19.0443	3	4	1	0	1	36.5808	93	18.9	18.36	0.745	0	41	58.5	2.725	0	0	0	0	0	0	0	0	1	0	1	0
0	0	11.6875	91-100	0	0	21.0276	12	4	1	0	1	35.8936	175.625	33.5	3134.05	16.15	0	260.5	486.5	1.1	0	0	0	0	0	0	0	1	0	0	1	0
0	0	3.16736	71-80	1	0	22.8664	10	2			0	37.0567	91.75	7.25	5.47	139.2	0	28.1667	45	1.25	0	0	1	0	0	0	0	0	0	0	1	0
0	0	22.1458	51-60	1	0	40.053	6	3	1	0	1	37.2767	117	22.2667	20.23	1.73	0.03	71	141.5	0.733333	0	0	0	1	0	0	0	1	0	0	1	0
0	0	18.7951	21-30	1	1	26.5779	4	4	1	0	1	38.5226	144	9.825	7.41	0.72	0	492	1598.4	1.82	1	0	0	0	0	0	0	0	0	0	1	0
0	0	11.9965	51-60	1	0	28.2004	14	3	1	0	1	36.6262	221.278	12.3667	11.2833	1.82333	0.01	227	178	0.76	0	0	0	0	0	0	1	1	0	0	1	0
0	1	2.11389	51-60	1	0	35.1852	15	4	1	0	1	36.7733	415.429	35.3	2827.5	152.75	3.25	80	87.5	9.31429	0	0	0	0	0	0	1	1	0	0	1	0
0	0	2.08889	81-90	1	0	37.1626	14	1	1	0	1	36.7287	260.833	7.23333	6.01	0.36	0	31	70	2.56667	1	0	0	0	0	0	1	1	1	0	1	0
0	0	3.35972	81-90	0	1	24.5022	15	2			0	36.2813	100.875	7.03333	514.145	160.945	14.895	14	36	0.475	0	0	0	0	0	0	0	0	0	0	1	0
0	0	1.69167	61-70	1	0	19.4444	14	1			0	36.4917	128	6.2	5.16	1.01	0.07	19	45	0.833333	0	0	0	0	0	0	0	0	0	0	1	0
0	0	8.58125	61-70	0	1	22.6347	14	2	1	0	1	36.5643	118	9.46667	542.7	75.8867	3.72	11	23	1.8	0	0	0	0	0	0	0	0	1	0	1	0
0	1	15.6139	51-60	0	1	21.5225	3	2	1	0	1	36.4617	90.5	5.65	31.8	492.9	0	19	13	0.4	0	0	0	0	0	0	0	0	0	1	1	0
0	0	13.2153	71-80	0	0	40.1778	13	1			0	36.6586	76.5	7.1	3.64	2.59	0.2	5.5	22	1.63333	0	0	1	0	0	0	0	0	1	0	1	0
0	1	1.02292	91-100	1	0	34.8944	15	3	1	0	1	36.78	103.667	27.225	1595.15	305.15	14.65	596	2196.67	3.6	0	1	0	1	1	0	1	0	1	0	1	0
0	0	10.2208	81-90	1	1	30.0459	3	3	1	0	1	37.62	104.75	14.1	1216.6	184.8	61.6	72.5	67.5	1.85	1	0	0	0	0	0	0	0	0	0	1	0
0	1	2.29167	61-70	1	1	31.6082	3	4	1	1	1	37.3889	103	2.75	104.86	133.54	0.18	98.6667	600.667	4.35	0	0	0	0	0	0	0	0	0	1	1	0
0	0	8.16806	81-90	0	1	57.9295	15	4	1	0	1	37.1864	118.667	37.3	11.7733	0.925	0.01	25	23	0.45	1	0	1	0	0	0	0	0	0	1	1	0
0	0	5.15139	81-90	1	1	41.4016	13	3			0	36.8244	211	17.525	1855.23	114.57	2.01	21	25	2.03333	1	1	0	0	0	0	0	1	0	0	1	0
0	0	12.1097	81-90	0	0	27.7441	14	3			0	36.8089	132.571	12.7833	1134.42	252.58	2.92	16	21	1.05	0	0	0	1	0	0	0	0	0	0	1	0
0	0	2.43333	61-70	1	0	28.3987	15	1	1	0	1	37.0543	186.25	4.48	304.8	130.08	10.08	25	39	0.65	0	0	0	0	0	0	1	1	0	0	1	0
0	1	0.947222	21-30	0	0	21.4305	3	3	1	0	1	36.9043	172	10.1333	5.33	1.3	0.22	40	58	1.26	0	0	0	0	0	0	0	0	0	0	1	0
0	0	17.3667	41-50	1	1	58.5385	14	4	1	0	1	37.4882	134.4	14.8	1313.78	177.67	14.67	14	19	1.7	0	0	0	1	0	0	0	0	1	0	1	0
0	0	8.40694	61-70	0	1	23.9734	10	2			0	37.12	136	17.9	1584.15	132.46	1.79	25.3333	30	0.85	0	0	0	0	0	0	0	0	0	0	1	0
0	0	5.10833	81-90	0	0	19.7881	15	4			0	37.628	118.6	4.06667	274.17	79.18	0.74	16.5	27	0.9	0	0	1	1	0	0	0	0	0	0	1	0
0	0	20.4229	81-90	1	1	30.0459	14	3	1	0	1	37.0483	137.571	12.55	1142.1	35	7.32	22	28.5	0.8	0	0	0	0	0	0	0	0	0	0	1	0
0	0	10.1924	91-100	1	1	26.3791	12	2	1	0	1	37.1986	104	8.6	7.52	0.6	0.03	40	105	1.05	0	0	0	0	0	0	0	0	0	0	1	0
0	0	3.05278	81-90	0	1	19.6281	15	3	1	0	1	36.1533	99	8.6	649.8	190.8	4.5	11	13	0.55	0	0	0	0	0	1	0	0	0	0	1	0
0	0	9.09097	41-50	0	0	21.3149	15	2	1	0	1	36.4397	158	9.3	6.555	1.015	0	5	18	11.5	0	0	1	1	1	0	0	0	1	0	1	0
0	0	3.1625	21-30	0	1	39.293	14	1			0	36.9514	128.4	8.96667	6.29	1.75	0.1	33	28.5	0.875	0	0	0	0	0	0	1	1	0	0	1	0
0	0	8.42361	61-70	0	1	32.5191	15	1	1	0	1	36.8729	133	9	7.85	0.33	0	25	27	0.6	0	0	0	1	0	0	0	0	0	0	1	0
0	1	13.2049	61-70	1	1	34.7222	3	4	1	0	1	37.467	82	16.8667	15.8	1.56	0.39	15	31	0.733333	0	0	1	0	0	0	0	0	0	1	1	0
0	0	11.8542	91-100	0	1	23.6013	7	4	1	1	1	36.3971	79	31.125	2671.3	61.35	0	58.5	145	1.23333	1	1	0	0	0	0	0	0	0	0	1	0
0	1	0.577083	81-90	1	1	43.0038	15	4	1	0	1	37.4267	343.036	26.15	22.92	1.56	0	178	367	2.56667	1	0	0	0	0	0	0	1	1	0	1	0
1	0	29.1715	51-60	1	1	34.6589	8	3	1	0	1	36.7932	125.6	4.6	367.1	11.2	0	19.5	25.5	4.56667	0	0	0	0	0	0	0	0	0	1	1	1
0	0	2.45208	61-70	0	0	35.629	14	3			0	36.5943	229.429	14.6	809.95	109.18	39.33	41.5	38.5	1.25	0	0	0	1	0	0	0	1	1	0	1	0
0	1	1.38958	41-50	1	0	24.9968	15	4	1	1	1	38.6186	109.375	9.75	639.1	80.2667	3.83333	262.667	506.667	3.7	1	0	0	0	0	0	1	1	0	0	1	0
0	0	4.09514	31-40	1	0	31.2948	15	2			0	37.0157	131.6	10.1	7.14	1.09	0.03	30	25	1.23333	0	0	0	0	0	0	0	0	0	0	1	0
0	0	4.55208	51-60	1	1	22.8883	11	2			0	37.4233	162.2	10.7	802.22	187.61	9.985	5	21	1.95	0	0	0	1	0	1	0	1	0	0	1	0
0	0	7.81944	81-90	0	0	27.0703	14	1			0	36.51	75.4	12.15	5.55	1.19	0.07	84	19	5.56667	1	0	0	0	1	0	0	0	0	0	1	0
0	1	1.92083	81-90	0	1	26.2725	15	4	1	0	1	34.8378	143.458	7.75	12.26	1.4	0.01	1975.8	2532	1.46667	0	0	0	0	1	0	0	0	1	0	1	0
0	0	16.7556	61-70	1	0	20.7612	10	3	1	0	1	37.15	135	10.2	790.27	89.93	1.72	26	28	0.5	0	0	0	0	0	0	0	0	0	0	1	0
0	0	3.29514	51-60	1	0	47.2227	15	3	1	1	1	36.5838	107.143	15.9	12.16	1.2	0.01	68	47	3.225	0	0	0	1	0	0	0	0	1	0	1	0
0	0	29.8271	61-70	1	0	29.8307	5	3	1	0	1	36.99	116.375	13.05	10.72	0.54	0.35	76	57	5.03333	0	0	1	0	0	0	0	1	1	0	1	0
0	0	1.81389	51-60	0	1	30.8329	15	2			0	37.098	89	5.7	205.74	302.94	7.56	48	51	0.4	0	0	0	0	0	0	0	0	0	0	1	0
0	0	5.68958	41-50	1	1	23.56	13	4	1	0	1	37.5511	144.5	8.14	4.6	1.05	0	23	64.5	0.833333	0	0	0	0	0	0	1	0	0	0	1	0
0	0	12.1653	71-80	0	1	18.9532	11	3	1	0	1	36.8243	135.5	11.8	9.07	0.53	0	22	43	1.1	0	0	0	0	0	0	0	0	0	0	1	0
0	1	2.27222	41-50	0	1	33.7656	12	4	1	0	1	35.7843	146.6	20.225	21.91	2.74	0	264	529	1.81667	0	0	0	0	0	0	0	0	0	0	1	0
0	1	17.841	91-100	1	1	28.1959	13	3	1	0	1	36.7857	131.667	21.7	796.18	89.6	0	12	16	1.06667	0	0	0	0	0	0	0	0	0	0	1	0
0	0	8.75208	61-70	0	0	39.334	11	2			0	37.5367	107.5	9.4	762.14	187.62	16.96	35	59	0.966667	0	0	0	0	0	0	0	0	0	0	1	0
1	1	23.7271	41-50	1	0	66.61	3	2	1	0	1	36.695	96	6.15	8.74	0.94	0.01	13	29	1.35	0	0	0	0	0	0	0	0	1	0	1	1
0	0	3.26111	71-80	1	1	25.7416	15	1			0	36.5975	102.667	6.75	790.54	107.16	5.64	10	23	1.525	1	1	0	0	0	1	0	0	0	1	1	0
0	0	11.9694	71-80	0	1	18.1752	6	2	1	0	1	36.9817	121.25	11	346.94	75.98	0	168	258	2.48	1	0	0	0	0	0	0	0	0	1	1	0
0	0	8.08056	21-30	1	0	21.1148	15	3	1	0	1	36.8386	179.5	26	22.1033	4.51667	0	384.333	219.667	0.82	0	0	0	0	0	0	0	0	0	0	1	0
0	0	9.05833	71-80	0	1	31.8878	11	3	1	0	1	36.8485	263.286	42.65	3092.75	472.15	0	40	41	0.56	0	0	0	0	0	1	0	0	0	0	1	0
0	0	14.9333	71-80	1	1	26.7128	11	3	1	0	1	36.585	129.667	13.7	1199.52	82.96	5.44	24	94.5	1.03333	0	0	0	0	0	0	0	0	0	0	1	0
0	0	14.0639	81-90	0	1	40.2961	12	4	1	0	1	36.16	156.25	11.65	1463.34	1.66	1.03	613	23	1.2	0	0	0	0	0	1	0	1	1	0	1	0
0	0	9.34306	51-60	1	0	32.0404	15	4			0	37.075	143.75	15.5	1489.86	179.78	19.58	11	106	5.125	1	0	0	0	0	0	0	1	1	0	1	0
0	0	7.55972	91-100	1	0	46.6145	14	4	1	0	1	36.6743	126.5	10.85	797.28	1.03	0.72	214	301	2.66	1	0	0	0	0	0	0	0	1	0	1	0
0	1	1.05972	81-90	1	0	25.0314	15	4	1	0	1	38.4577	133	14.2	5.58	1.05	0.06	26	78.5	3.84	1	0	0	0	0	0	0	0	1	0	1	0
0	0	22.066	61-70	0	1	43.3023	15	1	0		1	36.805	116.667	8.25	8.61	0.45	0	15	33	0.833333	0	0	0	1	0	0	0	0	0	0	1	0
0	0	15.0549	31-40	1	0	26.7299	14	3			0	36.94	155.625	13.275	1148	98	0	2624.4	4929.6	3.88	0	0	0	0	0	0	0	1	0	0	1	0
0	0	12.734	81-90	0	1	22.7732	10	4	1	1	1	36.5122	78	11.3	925.065	102.305	9.905	147.5	35	2.66667	0	0	0	0	0	0	0	0	1	0	1	0
0	1	2.91667	71-80	0	1	33.7539	15	4	1	0	1	38.515	255.5	25.44	2287.49	200.24	10.2333	424.6	446.6	2.68333	1	0	0	1	0	0	0	1	0	0	1	0
0	0	12.8035	71-80	1	0	20.231	15	3	1	1	1	36.8986	100.5	11.75	16.4833	1.44	0	17	15	0.85	0	0	0	1	0	0	0	0	0	1	1	0
0	0	4.16667	61-70	1	1	18.057	15	2	1	0	1	36.6812	142.333	19.34	1995.85	131.57	6.69	24	52.6667	0.766667	0	0	0	1	0	1	0	1	0	1	1	0
0	0	4.65486	61-70	1	1	24.7128	15	3			0	37.5283	105	9.2	1087.45	65.6	9.31	141	16	0.8	0	0	0	0	0	0	0	0	0	1	1	0
0	0	6.18611	81-90	1	1	28.2449	15	3			0	36.773	131	11.3	2503.12	1.74333	1.80667	343	38.5	0.9	0	0	0	0	0	0	0	0	0	0	1	0
0	0	7.4875	51-60	1	1	23.8899	10	4	1	0	1	36.61	127.125	7.36667	741.35	117.025	5.6	55.5	55.5	2.36667	0	0	0	1	0	0	0	0	0	0	1	0
0	0	10.791	51-60	1	0	31.2245	15	3	1	0	1	37.4787	194.25	9.8	806.54	125.44	12.74	63	35	0.9	0	0	0	0	0	0	0	1	0	0	1	0
0	0	1.31875	21-30	0	0	20.5879	15	4	1	0	1	38.1036	169	10.83	1359.6	224.4	13.2	16	19	1	0	0	0	0	0	0	0	0	0	0	1	0
0	1	12.2687	61-70	1	1	35.6712	3	2	1	0	1	36.774	135.4	19.7667	1216.05	277.2	14.85	223.5	275	0.78	0	0	0	1	0	0	1	1	0	0	1	0
0	1	1.23472	61-70	0	1	33.6797	15	4	1	0	1	37.3754	320.37	14.9333	1.145	2.22	0.03	3873.5	8345.5	2.125	1	0	0	0	0	0	0	1	0	0	1	0
0	0	4.53056	51-60	1	0	22.2063	15	4	1	0	1	37.9267	87.25	12.62	1165.68	72.99	15.37	47	63	0.725	0	0	0	0	0	0	0	0	0	1	1	0
0	0	7.41389	51-60	0	1	31.5334	15	1			0	36.89	158.571	7.46667	5.27	86.94	0.01	2822	3288.5	5.9	0	1	0	0	1	0	0	0	1	0	1	0
0	0	11.8201	51-60	1	1	27.1147	15	3	1	0	1	36.91	139	9.4	4.22	105.25	0.02	26.5	118.5	1.25	0	0	0	0	0	0	0	0	1	0	1	0
0	0	11.7931	41-50	1	1	27.4587	4	4	1	0	1	37.772	387.25	13.55	1140.45	108.6	0	53.6667	51.6667	3.7	0	0	0	0	0	0	0	1	0	0	1	0
0	0	10.6958	51-60	1	0	24.2215	13	3	1	0	1	37.1411	155.667	9.6	445.2	65.2	0	55	53	0.7	0	0	0	1	0	0	1	0	0	0	1	0
0	0	2.68542	71-80	0	0	32.6172	11	3	1	0	1	37.416	172.833	8.95	788.06	81.9	10.01	10	22	0.8	0	0	0	1	0	0	0	1	0	0	1	0
0	0	1.98403	61-70	0	1	26.6188	14	2			0	35.9533	100	7.35	568.01	167.48	3.95	178	11	1.75	0	0	0	0	0	0	0	0	0	0	1	0
0	0	12.9875	81-90	0	1	35.2891	8	3	1	0	1	36.96	166.714	15.1	1048.75	95	3.75	18	121	1.65	0	0	0	1	0	0	0	1	1	0	1	0
0	0	7.68819	81-90	1	0	26.2109	13	2	1	0	1	37.6917	203.667	10.7	9.62	0.77	0.02	26	33	1.36667	1	0	0	0	0	0	0	0	1	0	1	0
0	0	33.5604	31-40	1	1	38.8571	3	4	1	0	1	38.6355	189.333	11.55	1025	125	12.5	52	104	6.3	0	0	0	0	0	0	0	1	1	0	1	0
0	1	5.39375	41-50	1	0	30.9877	15	2			0	36.5143	234.824	11	964.15	114.565	7.15	15	12	0.7	0	0	0	0	0	0	0	1	0	0	1	0
0	0	7.38056	81-90	1	1	25.6173	15	1			0	36.727	106.5	6.65	3.44	1.32	0	72.5	50	0.92	0	0	0	0	0	1	1	0	0	0	1	0
0	0	11.084	61-70	0	0	37.2238	8	2	1	0	1	36.6738	140.25	6.28	3.67	1.32	0	24.5	56	0.8	0	0	1	0	0	0	1	1	0	0	1	0
0	0	19.7431	71-80	1	1	28.5467	13	3	1	0	1	37.6745	128	15.95	1452.35	43.4	6.2	88	117.5	1.33333	0	0	1	1	0	0	0	0	0	0	1	0
0	0	13.5583	81-90	0	1	28.1769	9	4	1	0	1	37.54	155.857	14.0333	12.7	0.57	0.01	12	22	0.7	0	0	0	0	0	0	0	1	0	0	1	0
0	0	7.44236	31-40	0	1	54.5661	15	4	1	0	1	37.8517	182.333	9.9	1157.65	137	10.96	50	43	0.8	0	0	0	0	0	0	0	1	0	0	1	0
0	0	7.42431	31-40	1	0	29.7363	9	2			0	36.7483	95.5	11.2	10.97	1.23	0	17	28	0.9	0	0	0	0	0	0	0	0	0	0	1	0
0	0	11.7444	61-70	0	1	26.4463	11	3	1	0	1	37.0229	125.5	9.1	586.5	170	0	303.5	292	1.2	0	0	0	1	0	0	0	0	0	0	1	0
0	0	4.49306	61-70	1	1	24.7567	15	3	1	0	1	37.1029	212.714	15.85	1441.85	85.77	1.55	177.667	220.5	1.3	1	0	0	1	0	0	0	1	0	0	1	0
0	0	12.266	51-60	0	0	36.5755	15	3	1	0	1	36.7517	100.667	15.8333	33.4	1.01	0	56	64	0.933333	0	0	0	1	0	0	0	0	0	1	1	0
0	0	30.9972	81-90	0	1	26.3465	6	3	1	0	1	36.565	175	15.8667	1411.91	70.515	2.92	31	23	1.35	0	1	0	1	0	1	0	0	0	0	1	0
0	0	1.24306	51-60	1	1	30.3673	15	1			0	36.556	137.5	12.55	1050.2	95.58	1.18	15	25	1.4	0	0	0	0	0	0	0	0	0	0	1	0
0	0	7.67222	71-80	1	0	35.6176	14	3	1	0	1	36.6271	150	23.8667	24.38	0.22	0	15.5	17.5	0.766667	0	0	0	1	0	0	0	0	1	0	1	0
0	0	14.7819	71-80	1	0	29.1788	10	2	1	0	1	36.935	81	10.2	686.94	57.78	28.52	117	82	1.45	0	0	0	1	0	0	0	0	0	0	1	0
0	0	4.71806	51-60	1	0	27.7015	14	3			0	37.16	127	8.7	8.07	104.13	0.1	11	20	0.95	1	0	0	0	0	1	0	0	0	0	1	0
0	0	24.1646	71-80	1	0	33.8395	13	2	1	0	1	36.494	121.667	12.4	1019.83	90.44	1.19	29	34	3.25	0	0	1	1	0	0	1	0	0	0	1	0
0	1	7.11181	51-60	0	1	30.7728	15	4	1	1	1	37.4387	162.5	0.733333	20.7	6.9	0	41	94.5	0.433333	0	0	0	0	0	0	0	0	0	0	1	0
0	1	0.414583	51-60	1	0	32.4619	15	4	1	0	1	34.9522	141.45	16.9286	1405.17	139.227	0.96	2798.6	5489	1.24	0	1	0	0	0	0	1	0	0	0	1	0
0	0	3.96736	51-60	1	1	30.4498	9	2	0		1	36.5183	156.143	6.6	368.34	26.88	0.42	19.5	33	1.125	0	0	0	0	0	0	1	0	0	0	1	0
0	1	13.7243	41-50	0	0	40.8448	3	3	1	0	1	36.9229	97.875	18	16.26	0.475	0	41.3333	75.6667	2.2	0	0	0	0	0	0	0	1	1	1	1	0
0	0	8.75278	41-50	1	0	24.1762	13	2	1	0	1	37.0467	138.375	8.46	1059.64	76.7	9.44	41.8	219.8	0.6	0	0	0	0	0	0	1	0	0	0	1	0
0	0	57.4764	61-70	0	0	23.6555	12	1			0	36.9057	223	11.9	4.205	148.42	0.04	54.5	29	0.6	0	0	0	0	0	0	0	0	0	0	1	0
0	0	4.975	21-30	1	0	23.1718	15	4	1	0	1	38.0733	87	14.9	14.12	0.7	0.04	14	23	0.8	0	0	0	0	0	0	0	0	0	0	1	0
0	0	13.7993	81-90	0	1	23.8935	8	3	1	0	1	36.26	110.556	6.9	33.4	1.38	0.64	10	12	2.9	1	0	0	0	0	0	0	0	1	0	1	0
0	0	3.88542	71-80	1	1	18.8408	15	2			0	36.4771	95	9.9	1463.34	0.465	6.22	51	29	1.3	0	0	0	0	0	0	0	0	0	0	1	0
0	1	1.19653	71-80	1	0	29.4786	15	4	1	0	1	36.0975	266.636	20.35	20.02	0.88	0	39	72	4.12	1	0	0	0	0	0	0	1	1	0	1	0
0	0	10.7847	51-60	1	1	21.4619	15	4	1	0	1	37.575	134.8	14.45	1052.8	22.4	0	14	14	0.7	0	0	0	0	0	0	0	1	0	0	1	0
0	0	11.6674	18-20	1	1	30.2469	11	4	1	0	1	38.6209	109.5	17.2	1396.63	178.49	42.035	10	11	0.65	0	0	0	0	0	0	0	0	0	0	1	0
0	0	8.24236	71-80	1	1	29.6201	15	2	1	0	1	37.3643	137.875	12.0667	870.26	133.56	0	14.5	38.5	1.7	0	0	0	0	0	0	0	0	0	0	1	0
0	0	5.32222	51-60	1	1	31.3469	15	2	1	0	1	37.2057	155	12.2	1206	88.44	4.02	79	171	1	1	0	0	0	0	0	0	0	0	0	1	0
0	0	5.40625	91-100	0	1	24.9925	11	3	0		1	36.3844	110	6.3	582.54	144.64	3.28	31.5	40.5	0.675	0	0	0	0	0	0	0	0	0	0	1	0
0	0	7.72986	41-50	1	0	32.6905	13	3	1	0	1	36.815	288.182	20.8	16.02	3.77	0	32	36	2.45	0	0	0	0	0	0	0	1	0	0	1	0
0	1	3.94167	71-80	1	0	30.4082	3	3	1	1	1	37.0739	124.969	14.9	6.51	1.24333	0.59	2110	4740.5	1.95	1	0	1	0	0	0	0	0	0	0	1	0
0	0	15.1375	71-80	1	1	26.8274	11	3	1	0	1	36.89	132.25	13	32.04	86.4	6.48	19	39	0.666667	0	0	0	0	0	0	0	0	0	0	1	0
0	1	2.51319	81-90	1	1	26.7938	15	2			0	36.7344	138	10.7667	557.08	155.04	1.52	9	12	2.4	0	1	0	0	0	0	0	0	1	0	1	0
0	0	13.8535	41-50	1	0	20.6207	3	3	1	0	1	37.3517	88.5	9.6	632.4	81.7	0	7	28	2.8	0	0	1	0	0	0	0	0	1	0	1	0
0	0	6.53403	31-40	1	0	21.201	14	2			0	37.1271	103	9.75	8.48	1.45	0.01	9	46	0.766667	0	0	0	0	0	0	0	0	0	0	1	0
0	0	10.8271	21-30	1	0	29.5619	10	4	1	0	1	38.0887	107.6	13.4	10.32	0.35	32.12	101	111	1.7	1	0	0	0	0	0	0	0	0	0	1	0
0	0	9.93472	61-70	1	0	22.9946	6	1	1	0	1	36.6129	194.435	7.76667	6.82	0.29	0	21	21	2.21429	1	0	0	0	0	0	0	0	0	0	1	0
0	0	2.42222	51-60	0	0	37.5	14	2			0	36.42	110.375	10.3	458.85	129.72	4.98	19	35	2.46667	0	0	0	0	0	0	0	0	1	0	1	0
0	0	4.37083	71-80	0	1	31.6323	15	3			0	36.72	141.333	6.2	2.57	0.36	0.03	13	16	0.7	0	0	0	0	0	0	0	0	0	1	1	0
0	1	2.81181	21-30	1	0	30.1324	3	4	1	0	1	33.525	173.25	15.02	1635.39	242.805	11.73	375	450.667	1.56	0	0	0	0	0	0	1	0	0	0	1	0
0	0	19.9264	71-80	0	0	64.5196	13	2	1	1	1	36.6029	86	5.53333	0.005	0.34	27.2	11	15	1.12	1	1	0	1	0	0	0	0	0	1	1	0
0	0	8.83542	71-80	1	0	29.719	13	2	1	0	1	36.695	144.75	26.9333	27.9	0.35	0	41.5	164.5	0.88	0	0	0	0	0	0	1	0	0	0	1	0
0	0	7.87292	61-70	0	0	27.7008	8	2	1	0	1	36.405	116.333	17.6667	1846.6	85.6	17.5	91	124	3.33333	0	0	1	0	0	0	0	1	1	0	1	0
0	0	20.0639	81-90	0	1	35.3767	6	3	1	0	1	37.788	158.667	10.75	641.35	303	3.03	9	12	0.775	0	0	0	0	0	0	0	0	0	0	1	0
0	0	8.89931	51-60	1	1	18.7191	10	3	1	0	1	37.1789	139.833	35.35	2490.4	0.68	1.5	41	46.5	2	0	0	0	0	0	0	0	0	0	0	1	0
0	0	20.2326	71-80	1	1	19.9468	9	3	1	0	1	37.4817	110	11.8333	10.535	0.395	0.105	46	27	0.466667	0	0	0	0	0	0	0	0	0	1	1	0
0	1	12.1556	81-90	0	0	22.7539	3	2	1	0	1	36.7333	155.5	9.9	12.155	0.75	0	174	80	0.8	1	0	0	1	0	0	0	0	0	0	1	0
0	0	44.875	51-60	1	1	31.6735	13	4	1	1	1	36.3436	177.6	7.1	5.93667	0.38	0	908.5	2294.5	1.76667	0	0	0	0	0	0	0	1	0	0	1	0
0	0	3.78264	61-70	1	1	29.1857	15	3			0	36.705	96.5	10.25	530.16	13.4	26.36	44.5	35	0.9	1	0	0	0	0	0	0	0	0	0	1	0
0	0	19.4243	31-40	0	1	24.7657	8	1	1	0	1	36.2	121	9.34	7.12	1.09	0.05	80	133.333	0.58	0	0	0	0	0	0	0	0	0	0	1	0
0	1	1.37778	71-80	1	1	28.8889	3	4	1	0	1	36.5333	286.818	18.0333	1330.57	105.79	4.47	35.5	88.5	3.18	1	0	0	0	0	0	0	1	0	0	1	0
0	1	1.10903	31-40	0	0	20.6428	15	4	1	0	1	32.2333	269.773	12.08	16.895	2.465	0.01	4848.09	6922.18	1.64545	0	0	0	0	0	0	0	0	0	0	1	0
0	0	9.03819	51-60	1	1	19.8791	14	1			0	37.155	109	11.1833	8.24	1.44	0.03	13.5	19	0.525	0	0	0	0	0	1	0	0	0	0	1	0
0	0	14.8549	21-30	1	1	22.3954	3	3	1	0	1	37.5157	89	12.6667	1148.75	54.45	6.05	54.5	39	0.4	0	0	0	0	0	0	0	0	0	0	1	0
0	0	5.17639	81-90	1	0	19.6327	15	3			0	36.9083	140.667	12.7333	11.95	0.65	0	9	12	1.65	1	0	0	0	0	0	0	0	1	0	1	0
0	0	5.02778	71-80	1	1	28.4864	15	2			0	36.9167	202.188	16.5667	1316.28	142.14	4.46	70.5	128.5	2.36	1	1	0	1	0	0	0	1	1	0	1	0
0	0	4.22014	81-90	1	1	21.241	13	4	1	0	1	36.4025	132.333	16.4	15.14	1.205	0.015	36	43	0.85	0	0	0	0	0	0	0	0	0	0	1	0
0	0	12.1785	61-70	1	0	27.2377	4	3	1	0	1	37.0229	399.2	30.922	21.29	1.77	0.00333333	9	21.5	2.4	1	0	0	0	0	0	0	0	1	0	1	0
0	0	26.4694	31-40	1	1	32.8399	4	4	1	0	1	37.25	124.857	14.5	11.7733	1.09	0.09	20243.3	18200	3.42857	0	0	0	0	0	0	0	0	0	0	1	0
0	1	17.7868	81-90	0	0	23.7228	15	3	1	1	1	37.2714	251.429	7.25	3.78	0.98	0	15	31	1.5	1	0	1	0	0	0	0	1	1	0	1	0
0	0	9.14931	61-70	1	0	24.8016	8	4	1	0	1	37.4944	179.667	23.35	2435.13	88.74	7.83	71	90	0.966667	0	0	0	0	0	0	0	0	0	0	1	0
0	0	4.01319	51-60	0	0	28.3984	15	2			0	36.85	171.8	5.81667	2.875	1.91	0.105	19	37	0.566667	0	0	0	0	0	0	0	1	0	1	1	0
0	0	6.89792	41-50	1	0	23.2053	14	3	1	0	1	36.41	143.143	7.175	6.815	0.3	0	82.75	333	1.01667	0	0	0	0	0	0	0	0	0	0	1	0
0	0	19.041	71-80	0	1	38.0339	14	4	1	0	1	37.333	132.667	8	900.6	57	0	9	18	0.75	0	0	0	0	1	0	0	0	0	1	1	0
0	1	1.37569	61-70	1	0	26.7327	3	4	1	0	1	34.8692	193.667	30.7667	3022.2	117.4	0	60	383	1.675	1	0	0	1	0	0	0	0	0	0	1	0
0	0	4.38611	21-30	1	1	22.4698	15	2			0	36.6743	121	11.4	17.2	237.93	6.63	24	28	0.8	0	0	0	0	0	0	0	0	0	0	1	0
0	0	10.0903	81-90	1	1	32.526	14	3	1	0	1	37.25	136.714	4.93333	3.505	0.83	0	13	13	1.2	1	0	0	0	0	0	0	1	1	0	1	0
0	0	8.83333	51-60	1	1	41.2076	3	3	1	0	1	36.9189	177.333	4.63333	533.4	34.8	9.6	51	57	0.6	0	0	0	0	0	0	1	1	0	0	1	0
0	1	5.64861	51-60	0	0	37.526	15	4	1	0	1	36.3067	143.167	27.8143	8.34	111.75	0	107.5	354.5	1.2	0	0	0	0	0	0	0	1	0	0	1	0
0	0	3.14722	71-80	1	1	35.796	15	3	1	0	1	36.68	112	13.35	16.07	1.27	0	38	59	1	0	0	0	0	0	0	0	0	0	0	1	0
0	0	36.6472	61-70	0	1	37.6378	3	4	1	0	1	36.8333	304.25	20.0667	15.345	3.78	0.07	13	43	0.95	0	0	1	1	0	0	0	1	0	0	1	0
0	1	4.18819	61-70	1	0	93.2966	15	2	1	0	1	37.2329	143.833	9.2	7.27	0.32	0	23	68.5	2.46667	0	0	0	0	0	0	1	1	0	0	1	0
0	0	6.09444	31-40	1	0	28.7889	10	2	1	0	1	36.9586	120.333	12.3667	1290.8	31.4	2.8	88	27	1.125	0	0	0	0	0	0	1	0	0	0	1	0
0	1	7.85694	61-70	1	0	28.2753	6	4	1	0	1	37.37	145	16.75	18.84	0.29	0	411.5	508	3	1	1	0	0	0	0	0	0	1	0	1	0
0	0	26.9569	61-70	0	1	51.9899	11	3	1	0	1	37.0714	256.5	17.7	16.625	1.22	0	45	91	2	0	0	0	0	0	0	0	1	0	0	1	0
0	0	5.52014	61-70	0	1	29.413	11	3	1	0	1	36.6578	135.333	21.7	1204	86	21.5	22	41	1.375	0	0	0	0	0	0	0	0	0	0	1	0
0	0	8.73194	81-90	1	1	29.2593	14	3	1	0	1	36.4529	302	18.1667	1442.55	73.35	3.26	247	171	0.9	1	0	1	0	0	0	0	0	0	0	1	0
0	1	37.5708	51-60	1	1	38.656	3	3	1	0	1	37.5614	261.75	8.8	260.23	149.48	0.01	14.5	28.5	1.3	0	0	0	1	0	0	1	1	1	0	1	0
0	1	1.79514	81-90	1	1	25.3114	15	4	1	0	1	37.5333	115.6	55.64	17.98	23.6467	2.91667	63.8	74.8	2.81667	0	0	0	0	0	0	0	0	1	1	1	0
0	0	3.5	61-70	1	0	27.3982	13	3			0	37.1911	125.75	7.98	642.645	72.36	2.34	334.5	68.5	0.85	0	0	0	1	0	1	0	0	0	0	1	0
0	0	8.02014	81-90	0	0	40.6979	14	1	1	0	1	37.2771	158.5	6.45	512.4	144.9	6.3	19	159.5	1.7	0	0	0	1	0	0	0	1	0	0	1	0
0	0	5.68889	71-80	0	1	22.5309	13	4	1	0	1	36.7317	237.5	14.275	654.9	426.24	14.43	155.667	213	1.98333	0	0	0	1	0	0	0	1	1	1	1	0
0	1	0.734028	51-60	0	1	32.5606	14	4	1	0	1	37.968	217	2.13333	2.045	0.29	0	140.333	617	4.96667	0	0	0	0	0	0	0	0	0	0	1	0
0	1	2.87986	81-90	1	1	28.3987	15	2	0		1	36.4914	206.333	9.9	9.69	2.47	0	29	17	1.75	0	0	0	0	0	0	0	1	1	1	1	0
0	0	7.03125	81-90	1	1	25.1852	15	4	1	0	1	35.9007	130	14.45	1258.5	150	1.5	50	86.5	1.5	0	0	0	0	0	0	0	0	0	0	1	0
0	0	8.55347	31-40	0	0	23.5304	13	3	1	0	1	36.945	123.429	7.05	2.52	1.84	0.13	5.5	10.5	0.5125	0	0	0	0	0	0	0	0	0	0	1	0
0	0	12.3514	61-70	1	0	22.0188	11	3	1	0	1	36.959	253.025	11.84	14.42	0.49	0	377	579.75	2.48	0	0	0	0	0	0	0	0	0	0	1	0
0	0	7.69444	71-80	1	1	26.9983	15	3	1	0	1	36.7289	129.333	12.4	1081.08	139.92	5.28	43	17	0.6	0	0	0	1	0	1	0	0	0	0	1	0
0	0	5.65972	51-60	1	0	30.1691	12	2	1	0	1	37.456	105.667	5.3	3.94	0.875	0.01	16	41	1.33333	1	0	0	0	0	0	0	0	0	0	1	0
0	0	5.26458	81-90	1	1	23.6197	15	2			0	36.1529	103.4	5.6	373.83	95.88	4.59	17	27	1.05	0	0	1	0	0	0	0	0	0	0	1	0
0	0	6.57778	91-100	0	1	30.3866	14	4	1	1	1	36.1967	79.5	12.6	1230.12	0.67	2.14	10	22	1	0	0	0	0	0	0	0	0	0	0	1	0
0	0	8.61181	71-80	0	1	32.5774	15	3			0	37.1017	237	14.5	1291.95	73.95	2.9	86	354.5	1.2	1	0	0	0	0	0	0	1	0	0	1	0
0	0	8.99375	81-90	1	1	29.4531	7	3	1	0	1	36.3267	107	14.6	1374.6	146.94	4.74	262	361	0.85	1	0	0	0	0	0	0	0	0	1	1	0
0	0	11.5812	71-80	1	1	26.0602	7	2	1	0	1	37.58	127.333	7.5	4.52	108.3	0	17	20	0.45	0	0	0	0	0	0	0	1	0	0	1	0
0	1	3.93958	91-100	0	1	26.1118	12	3	1	1	1	34.9833	87.1429	14.3667	13.62	0.88	0.01	17.3333	37	0.94	1	0	0	0	0	0	0	0	0	0	1	0
0	1	1.42639	61-70	1	0	25.1102	15	4	0		1	36.426	157.167	5.62	5.31	0.56	0	26.3333	133.667	1.8	0	0	0	0	0	0	1	1	0	0	1	0
0	1	2.68403	21-30	1	0	26.1224	3	3	1	0	1	37.2711	136.7	26.4	23.66	3.71	0	797.75	1317.25	2.35714	1	0	0	0	0	0	0	0	0	0	1	0
0	0	4.59931	21-30	1	0	29.2011	6	2	1	0	1	36.61	103.6	7.1	5.24	0.97	0	21	37	0.766667	0	0	0	0	0	0	0	0	0	0	1	0
0	0	9.94861	61-70	0	1	24.5062	8	1	1	0	1	37.3883	120.5	12.9	792.75	1.77	0	55	44	0.95	0	0	0	0	0	0	0	1	0	0	1	0
0	0	9.35486	71-80	0	0	17.6186	14	1			0	36.9929	95.3333	7.33333	685.23	106.6	4.26	9.5	234	0.65	0	0	1	0	0	0	0	0	0	0	1	0
0	0	3.81597	41-50	1	0	31.8313	15	3			0	36.8543	128.6	26.1333	2472.2	86.79	2.63	48	47	0.933333	1	0	0	0	0	0	0	0	0	0	1	0
0	0	27.2701	61-70	1	1	27.7551	10	3	1	0	1	37.0164	186.2	15.2333	1708.61	0.64	3.54	83.5	15	0.825	0	0	0	1	0	0	0	1	0	0	1	0
0	0	9.57014	61-70	1	0	23.2383	14	3	1	0	1	36.4155	111.125	13.42	1016	200.24	19.9	11.5	17.5	1.06667	0	1	0	1	0	0	0	0	0	1	1	0
0	1	4.00833	71-80	1	1	28.0899	3	4	1	0	1	36.6788	125.615	11.95	1174.8	100.32	6.6	17	57	0.733333	0	0	1	1	0	0	0	0	0	0	1	0
0	0	4.38333	31-40	1	1	24.5062	14	3	1	0	1	37.2311	109.5	3.16667	3.68	0.92	0.02	12.6667	107.667	0.433333	0	0	0	0	0	0	1	0	0	0	1	0
0	0	15.8618	71-80	1	0	26.9217	9	3	1	0	1	36.9914	118	13.95	12.37	0.99	0.02	31	42	0.9	0	0	1	1	0	0	0	0	0	0	1	0
0	1	1.63194	61-70	1	0	36.9903	3	4	1	1	1	38.1911	112.55	30.3333	2265.9	122.01	2.49	50.5	180	6.23333	1	0	1	0	0	0	1	1	1	0	1	0
0	0	6.91806	31-40	0	0	27.7323	15	3			0	36.79	98.6	13.5	1139.81	131.67	15.96	12	18	0.5	0	0	0	0	0	1	0	0	0	0	1	0
0	0	6.77708	71-80	1	0	26.5705	15	3			0	37.34	194.75	5.55	2.2	2.25	0.45	8.5	25.5	1.4	0	0	1	0	0	0	0	1	1	1	1	0
0	1	20.3326	81-90	1	1	27.0993	6	3	1	0	1	36.8133	186.864	11.2	11.24	1.27	0.35	200	144	0.975	1	0	1	0	0	0	0	1	0	0	1	0
0	0	15.7674	41-50	1	0	25.5017	8	1	1	0	1	36.7683	108.5	10.9	5.93	3.42	0.11	18	23	0.75	0	0	0	0	0	0	0	0	0	0	1	0
0	0	23.6715	61-70	0	0	37.2835	10	3	1	0	1	37.5157	132.5	10.8667	12.37	0.46	0	17	23	0.833333	0	0	1	1	0	0	0	1	0	0	1	0
0	0	9.74306	61-70	1	1	31.3536	13	4	1	0	1	36.5571	192.333	12.3	1121.28	93.44	1.28	272	357.5	0.7	0	0	1	1	0	0	1	1	0	0	1	0
0	1	2.86458	41-50	0	0	24.0625	3	4	1	0	1	34.75	109.364	27.7286	32.6533	1.68667	0.00333333	567	3138.33	1.53333	0	0	1	0	0	0	0	0	0	0	1	0
0	0	8.95625	51-60	0	0	25.6015	15	3	1	0	1	36.5533	89	13.8	1216.35	90.365	2.81	279.5	286.5	0.6	0	0	0	0	0	0	0	0	0	1	1	0
0	1	1.98958	61-70	0	1	28.7891	15	3	1	0	1	37.1043	98.1667	11.1333	702.785	144.58	8.075	37.5	95	1.05	0	0	0	0	0	0	1	0	0	0	1	0
0	1	7.02431	61-70	0	0	21.6211	6	4			0	36.7638	122.111	9.7	5.51	0.8	0.06	15.5	24	6.44	0	0	1	0	0	0	0	0	1	0	1	0
0	0	20.2368	51-60	1	0	33.9027	8	3	1	0	1	37	207.5	18.6333	1894.76	74.74	16.16	48.5	30	1	0	0	0	1	0	0	0	0	0	0	1	0
0	0	7.32153	81-90	0	0	26.6948	15	0	1	0	1	36.565	122.2	5.5	350	292.6	23.1	17	33.5	1.9	0	0	0	0	0	1	1	1	1	0	1	0
0	0	7.48681	61-70	1	0	67.7231	15	3	1	0	1	36.805	153.375	12.5333	900.45	99.51	4.31	25	14	1.15	0	0	0	1	0	0	0	0	0	0	1	0
0	0	7.26319	81-90	1	1	23.5892	14	2	1	0	1	36.0378	251	10.1333	634.95	149.4	14.94	34	37	1.8	1	0	0	0	0	0	0	0	0	1	1	0
0	1	18.2625	41-50	0	0	41.2071	10	3	1	0	1	36.6055	204.833	19.06	16.26	2.17	0.265	31.75	96.25	1.425	0	0	1	0	0	0	1	0	0	0	1	0
0	0	5.62083	51-60	1	0	21.9377	10	3	1	0	1	36.544	164	10.6	3.89	4.73	0.07	151	163	0.6	0	0	0	0	0	0	1	0	0	0	1	0
0	0	5.80764	41-50	1	0	22.4	14	4	1	0	1	37.59	97	13.7333	16.17	1.09	0.01	36	52.5	0.925	1	0	0	0	0	0	0	0	0	0	1	0
0	1	5.73958	71-80	1	0	25.9701	8	4	1	1	1	37.64	118	0.866667	9	63.1	1	31.5	53	1.16667	0	0	0	0	0	0	0	1	0	0	1	0
0	1	6.53194	51-60	0	1	13.5346	15	3	1	0	1	36.8025	138.25	11.25	7.58	1.18	0.17	23	37.5	0.35	0	0	0	1	0	0	0	0	0	0	1	0
0	0	2.78194	91-100	1	1	46.6145	15	4	1	0	1	36.9387	212.333	19.7	18.03	0.24	0	20	22	0.775	0	0	0	1	0	0	0	0	0	0	1	0
0	1	2.90694	81-90	1	1	18.1095	8	4	1	0	1	36.2636	143.25	19.35	18.15	0.57	0.015	25	29	1.08	1	0	1	1	0	0	0	0	1	0	1	0
0	0	15.0812	61-70	1	1	26.2909	13	3	1	0	1	36.674	132.833	4.18333	2.71	0.3825	0	1438.67	2513.33	3.65	1	0	0	0	0	0	0	0	0	1	1	0
0	0	7.16528	81-90	1	1	21.4304	12	3	1	0	1	36.8886	105.667	25.3	2386.09	94.5	2.53	12	27	0.8	0	0	0	0	0	0	0	0	0	0	1	0
0	0	10.6056	61-70	0	1	24.9079	15	4	1	0	1	37.4989	121.667	10.04	265.24	61.97	0.94	13	21	0.95	0	0	0	0	0	0	0	0	0	1	1	0
0	0	5.43472	81-90	0	1	21.2939	15	1			0	37.0133	105	6.32	4.805	1.165	0.02	14.6667	25	0.933333	1	0	0	0	0	0	1	0	0	0	1	0
0	0	13.5389	51-60	1	0	25.7338	8	4	1	0	1	37.5556	152.65	8.06667	9.68	2.22	0	86	118.5	1.51111	0	0	0	0	0	0	1	0	0	0	1	0
0	0	5.88333	91-100	1	1	21.9922	14	4	1	0	1	36.1667	157.5	21.975	1973.53	154.7	13.26	28	20	1.43333	0	0	0	0	0	0	0	0	0	0	1	0
0	0	7.31528	81-90	1	1	25.9614	14	4	1	0	1	37.6283	100	7.95	638.6	51.5	0	12	120	0.95	0	0	0	1	0	0	0	0	0	0	1	0
1	1	0.275694	81-90	1	1	25.1607	6	4	1	1	1	34.5368	145.05	8.1	4.99333	0.733333	0	11	24	3.17143	1	0	0	1	0	0	0	1	1	0	1	1
0	0	4.38403	71-80	1	1	25.9503	15	2	1	0	1	37.2925	111.625	12.2	9.98	0.77	0.18	7	26	1.5	0	0	0	0	0	0	0	1	1	0	1	0
0	0	10.3444	31-40	0	1	32.4557	14	4			0	36.7	105.667	10.6571	8.08	0.38	0.29	10	38	2.1	0	0	1	0	0	0	0	0	0	0	1	0
0	0	11.9785	61-70	1	1	22.5164	6	3	1	0	1	36.68	204.667	15.58	11.5	1.38	0.06	31.6667	39.6667	1.1	0	0	0	1	0	0	1	1	0	0	1	0
0	0	4.85694	21-30	0	1	54.459	14	2			0	37.4817	95	10.5	6.56	2.15	0.64	5	32	0.6	0	0	0	0	0	0	0	0	0	0	1	0
0	1	6.38264	71-80	0	1	27.2266	8	4	1	0	1	36.4533	184.333	14.3667	10.27	1.06	0	54	40.5	1.83333	1	0	0	1	0	1	0	0	1	0	1	0
0	0	4.59653	21-30	1	0	33.8285	13	2			0	36.888	109.5	8.03333	6.81	91.84	0.042	16	62	0.666667	0	0	0	0	0	0	0	0	0	0	1	0
0	0	9.32153	18-20	0	1	21.0772	15	2	1	0	1	36.9914	93	8.5	5.15	2.47	0	10	15	0.8	0	0	0	0	0	0	0	0	0	0	1	0
0	0	7.39167	71-80	0	0	40.6489	14	3	1	1	1	36.932	200.667	21.7333	17.475	1.19	0.23	26.5	33	1.68	0	0	0	0	0	0	0	1	0	0	1	0
0	0	34.9465	61-70	1	1	26.9972	13	2	1	0	1	36.7543	162	8.05	9.77	1.18	0.05	19	26	4.8	0	0	0	1	0	0	0	1	1	0	1	0
0	0	14.0681	71-80	0	0	29.7339	3	1	1	0	1	36.75	182.375	12.44	6.49	1.16	0.01	90	104	1.36667	0	0	0	0	0	0	0	0	1	0	1	0
0	0	16.0569	61-70	1	1	39.7245	10	2	1	0	1	37.5	148.75	9.73333	7.74	1.15	0.14	17	17.5	0.9	0	0	1	0	0	0	0	0	0	0	1	0
0	0	20.5125	61-70	0	0	25.7117	5	4	1	0	1	36.4267	124	16.4667	1074.77	280.283	3.38333	5	14	0.466667	0	0	0	0	0	0	0	1	0	0	1	0
0	0	5.50625	71-80	1	1	47.6119	15	2			0	36.5929	252	8.2	717.15	150.15	93.45	28	36	1.45	1	0	0	1	0	0	0	1	0	0	1	0
0	1	1.06667	81-90	1	1	24.9173	15	3	1	0	1	36.175	260.95	7.7	5.625	1.35	0	543.5	2235.5	3.7	0	0	0	0	0	0	1	0	0	1	1	0
0	0	8.96319	71-80	1	1	47.3588	14	3	1	0	1	36.4843	237.333	12.6333	867.77	163.71	2.14	14	140	0.566667	0	0	0	0	0	0	0	1	0	0	1	0
0	1	6.75	71-80	1	0	31.7416	15	4	1	0	1	38.1418	224.125	15.7	15.66	0.98	0	40.5	36	1.43333	1	0	0	0	0	0	0	1	0	0	1	0
0	1	3.18542	71-80	1	0	26.7348	3	3	1	0	1	36.805	205.125	25.825	19.8	1.71	0.05	340	866.25	2.05	1	0	0	0	0	0	0	0	0	0	1	0
0	0	8.69167	71-80	1	1	54.7013	15	1			0	36.878	165.333	10.4	4.65	4.84	0.35	26	92	1.1	1	0	0	0	0	0	0	1	0	0	1	0
0	0	12.0972	41-50	1	0	45.388	3	3	1	0	1	37.2614	100.4	12.15	9.45	2.1	0.08	62	372	1.2	1	0	0	0	0	0	0	0	0	0	1	0
0	0	18.4174	41-50	1	0	19.051	7	2	1	0	1	37.7017	145.667	10.6	843.84	74.88	9.6	22	11	1.03333	0	0	1	0	0	0	0	0	0	0	1	0
0	0	3.91736	81-90	0	1	19.668	14	2	1	0	1	37.055	109.667	7.85	5.2	52.36	0.02	591	733.5	0.866667	0	0	0	1	0	0	0	0	0	0	1	0
0	0	6.82708	81-90	1	1	24.5454	14	2			0	37.1586	105	10.1	846.06	234.82	10.62	83	78.5	1.1	0	0	0	0	0	0	0	0	0	0	1	0
0	0	25.9771	81-90	0	1	34.0312	5	4	1	0	1	36.6278	224.714	15.9667	2869.41	41.4	13.37	166	179	0.966667	1	0	1	0	0	0	0	0	0	0	1	0
0	0	5.1625	81-90	0	1	43.3023	15	1			0	36.9183	278.667	9.06667	346.94	0.465	61.88	11	10	2.13333	1	0	1	1	0	0	0	1	1	0	1	0
0	0	22.0201	41-50	1	0	33.4554	3	3	1	0	1	36.3257	146.241	22.35	1917.69	121.86	2.145	2788.25	4941	3.275	0	0	0	0	0	0	1	0	0	0	1	0
0	0	29.8076	61-70	1	1	25.6481	10	3	1	0	1	37.2853	227.25	14.85	13.16	1.07	0	898.5	1619.75	1.175	1	0	1	0	0	0	0	0	0	0	1	0
0	0	2.45556	71-80	0	1	44.2209	14	1			0	36.8136	108.5	8.25	898.9	66.66	3.03	63	21	0.65	0	0	0	1	0	0	0	1	0	0	1	0
0	0	7.87639	41-50	1	0	24.3974	13	4	1	0	1	38.1767	95.6	9.86	6.21	1.16	0.02	50.6667	67.3333	0.9	0	0	0	0	0	0	0	0	0	0	1	0
0	0	2.85556	31-40	0	0	40.7612	15	2	1	0	1	37.5367	107.25	20.1333	1846.82	82.85	27.24	86	164	0.733333	0	0	0	0	0	0	0	0	0	0	1	0
0	0	4.43333	31-40	0	1	20.8264	14	2	1	0	1	37.0489	119	7.45	521.395	183.2	6.885	18.5	25	0.7	0	0	0	0	0	0	1	0	0	0	1	0
0	0	12.5403	41-50	0	1	30.8329	6	2	1	1	1	37.1567	80.2	5.73333	356.16	98.88	6.24	90	215	0.55	0	0	0	0	0	0	0	0	0	0	1	0
0	1	22.9347	71-80	0	0	39.6735	3	3	1	0	1	36.864	136.5	14.3333	10.33	0.75	0	27.5	102.333	5.62	0	0	0	0	1	0	0	1	1	0	1	0
0	0	52.5514	81-90	0	0	26.2259	6	3	1	1	1	37.4756	139.333	5.75	1636.02	201.45	1.93	21	33	0.833333	0	0	1	0	0	0	0	0	0	0	1	0
0	1	1.81528	51-60	0	1	21.9141	14	4	1	0	1	35.7263	132.667	4.3	4	1.04	0.05	6.66667	19.3333	4.4	0	1	0	1	0	0	1	0	1	0	1	0
0	0	4.53819	71-80	1	1	19.8857	15	1			0	36.666	146.2	6.3	451.82	1.63	0	37	40	0.7	0	1	0	0	0	1	0	1	0	1	1	0
0	1	27.3472	61-70	0	1	28.595	9	3	1	0	1	36.92	221.571	1.35	0.38	0.49	0	17	15	0.525	0	0	0	0	0	0	0	0	0	1	1	0
0	0	11.6229	61-70	1	1	29.2101	7	1	1	0	1	36.3517	220.667	15.1	1373.23	95.24	1.51	15.5	19	1	0	0	0	1	0	0	0	0	0	0	1	0
0	0	13.7764	31-40	1	1	29.9429	13	4	1	0	1	36.1467	78	2.525	11.37	95.345	0.09	19	24	2.325	0	0	0	0	0	0	0	0	1	0	1	0
0	0	21.7764	81-90	1	1	19.0677	11	3	1	0	1	37.067	125.333	20.0667	1531.53	127.16	162.69	45	48.6667	1.45	0	0	0	0	0	0	0	0	0	0	1	0
0	0	5.78264	81-90	1	1	43.9342	6	4	1	0	1	37.2156	128.714	29.025	26.9667	0.95	0	69.3333	106.667	1.075	0	0	0	1	0	0	0	0	1	0	1	0
0	1	10.8306	81-90	0	0	24.573	3	3	1	1	1	36.5943	153	10.55	8.71	0.99	0	197.5	265	1.1	0	0	0	0	0	0	0	0	0	0	1	0
0	1	12.166	61-70	0	1	28.3987	3	4	1	0	1	35.9148	88.3333	27.1	15.11	0.5	0.17	15	51	1.34	0	0	0	0	0	0	0	0	0	0	1	0
0	1	1.47569	61-70	1	0	32.4349	15	3	1	0	1	36.987	161.955	17.7	9.48	1.68	0	914.833	2450.17	2.01667	1	1	0	1	0	0	1	0	0	0	1	0
0	0	3.66806	61-70	1	0	29.9102	15	3	1	0	1	36.815	207.6	12.75	11.32	2.62	0.15	12	176.5	3.025	1	0	0	1	0	0	0	1	1	0	1	0
0	0	7.60278	61-70	0	1	21.0772	10	2	1	0	1	36.812	113	8.2	2545.64	201.45	4.44	13	24	0.45	0	0	0	1	0	0	0	0	0	0	1	0
0	0	4.09583	81-90	1	1	28.2477	15	0	1	0	1	36.8825	123	9.7	4.205	4.84	7.29	15	16	1.9	0	0	0	0	0	0	0	0	0	1	1	0
0	0	13.2924	61-70	1	1	43.3689	15	3	1	0	1	36.4217	85	10.0333	1059.96	78.65	12.1	124	181	5.66667	0	0	0	0	0	0	1	0	1	0	1	0
0	1	10.9403	51-60	0	1	24.8128	3	4	1	0	1	36.9781	151.4	33	2781.1	53.1	0	145.5	528.429	1.85714	0	0	0	1	0	1	1	0	0	0	1	0
0	0	6.26458	21-30	1	1	26.8082	11	3			0	37.54	91	12.05	11.77	0.93	0	1414.5	1429	1.4	0	0	0	0	0	0	0	0	0	0	1	0
0	0	5.88958	81-90	1	1	20.6837	13	3	1	0	1	36.6325	116.5	17.6	14.2333	0.896667	0	123.5	88.5	2.5375	0	0	0	0	0	0	0	0	1	0	1	0
0	0	9.76042	81-90	1	1	26.4564	14	3	1	0	1	36.288	91.8	7.36667	421.445	251.235	31.64	14	19	1.36667	0	0	0	0	0	0	0	1	0	0	1	0
0	0	5.81597	81-90	1	1	29.3848	15	3	1	1	1	36.934	174.2	21.2	1889.4	69.55	5.95	142.5	129.5	0.833333	0	0	0	0	0	0	0	1	0	1	1	0
0	0	4.01528	51-60	1	1	22.7682	14	1	1	0	1	36.555	134.5	8.15	492	106.6	0	32	62	1.25	0	0	0	1	0	0	1	0	0	0	1	0
0	0	1.90694	81-90	0	1	23.1096	14	2	1	0	1	36.6133	109	10.25	724.17	217.15	7.07	14	15	0.95	0	0	0	0	0	0	0	0	0	0	1	0
0	0	20.0611	71-80	1	0	26.8566	13	3	1	1	1	36.9189	109.333	7.4	4.72	0.485	0.005	895	452.5	2.225	1	0	1	0	0	0	0	1	1	0	1	0
0	1	4.70972	71-80	0	0	29.649	15	3	1	0	1	36.2025	115.667	9.84	158.12	122.2	0	333.5	1334.5	3.82	0	1	0	0	0	0	1	0	1	0	1	0
0	0	11.7521	71-80	0	0	26.7222	8	2	1	0	1	37.0562	136.125	9.63333	903.21	59.71	0.49	32	72	4.08333	0	1	0	0	0	0	0	0	1	0	1	0
0	1	3.8875	51-60	1	1	46.7367	10	2	1	0	1	37.0183	106.2	9.04286	871	83	2	15	20.5	1.525	0	0	0	0	0	1	0	0	1	0	1	0
0	1	1.92708	41-50	1	1	45.7773	14	3	1	0	1	38.2314	104.333	7.1	6.4	0.8	0.08	106	555.333	5.64	0	0	0	1	0	0	1	0	1	0	1	0
0	0	6.17361	71-80	1	0	27.4817	3	3			0	36.8533	116	17.4	18.25	1.09	0.04	36.5	50	1	0	0	0	0	0	0	0	0	0	0	1	0
0	0	4.73681	81-90	1	0	37.6492	8	2	1	0	1	36.5667	94.3333	5.9	455.27	85.77	21.63	12	36	4.73333	0	1	1	0	0	0	0	1	1	0	1	0
0	0	10.1437	71-80	1	0	21.4536	15	3			0	36.8418	171.818	12.52	1223.1	75.6	8.1	32	23	3.6	0	0	0	0	0	1	0	0	1	1	1	0
0	1	8.37847	81-90	1	0	37.6492	15	3	1	0	1	37.28	155.286	10.9	10.9	1.21	0.07	47	50	2.21667	0	0	0	1	0	0	0	1	1	0	1	0
0	1	6.08472	71-80	0	1	34.6693	3	4	1	0	1	37.2073	176	21.35	18.24	1.405	0	632.5	1977	1.9	0	0	0	1	0	0	0	1	0	0	1	0
0	0	5.76042	71-80	1	0	28.601	14	2	1	0	1	36.9087	152.667	10.3667	9.69	0.26	0	23	30	1.475	1	0	0	1	1	0	0	0	0	0	1	0
0	0	6.68958	61-70	1	1	27.4589	3	3			0	36.7371	108.6	15.8667	9.68	129.885	0.09	181	137	0.683333	1	1	0	0	0	0	0	0	0	1	1	0
0	0	9.15833	81-90	0	1	25.1532	15	2	0		1	37.3333	106	9.6	10.73	81.26	0.01	43	39	0.85	0	1	0	0	0	0	0	0	0	0	1	0
0	0	10.8826	61-70	1	1	30.0151	11	3	1	0	1	36.6317	174.6	1.9	0.995	0.9	0.025	12	19.25	0.966667	0	0	0	0	0	0	1	0	0	0	1	0
0	0	11.8743	41-50	1	1	36.6667	8	4	1	0	1	37.2073	140.4	15.22	941.85	125.883	6.37	50	80.25	1.86	0	0	0	0	0	0	0	0	0	1	1	0
0	0	16.5222	71-80	0	0	28.8653	9	3			0	36.222	253.133	10.0333	9.845	73.5	0.05	2274.25	2116	1.43333	0	0	0	0	0	0	0	1	0	0	1	0
0	0	7.54514	61-70	1	0	33.241	11	2	1	0	1	36.885	172.4	8.1	684.12	134.005	22.275	25.3333	38	0.7	0	0	0	0	0	0	1	1	0	0	1	0
0	0	3.64583	41-50	1	1	36.6367	15	2	1	0	1	36.7857	81.1667	10.575	1250.34	114.49	2.86	13	154	0.2	0	0	0	1	0	0	0	0	0	0	1	0
0	0	11.6861	81-90	1	0	21.9854	15	1	1	0	1	36.405	205.8	4.7	494	78.78	21.25	21	41	0.7	0	0	0	0	0	0	1	1	0	0	1	0
0	0	9.72292	61-70	0	0	51.5062	12	3	1	0	1	37.3022	318.714	9.8	900.13	55.37	9.31	20	27	2.73333	0	0	0	1	0	0	0	0	1	0	1	0
0	0	6.87917	81-90	0	0	34.5638	15	3			0	36.075	77	5.8	12.83	100.75	1.45	21.3333	38	2.9	1	0	0	0	0	0	0	1	1	0	1	0
0	0	6.56111	81-90	1	1	25.8333	4	4	1	0	1	36.7983	80.5	13.3	1120.8	57.75	1.25	22	33.5	0.9	0	0	1	0	0	0	0	1	1	0	1	0
0	0	3.70208	71-80	0	0	32.5191	13	3	1	0	1	37.3822	254.857	16.8	19.16	1.95	0.01	201	235.333	1.225	0	0	1	0	0	0	0	1	0	0	1	0
0	0	7.74444	61-70	0	1	27.5885	15	4	1	0	1	37.3467	151.952	15.35	1244.7	41.85	51.3	98	64	1.925	0	1	1	0	0	0	0	1	0	0	1	0
0	0	17.7937	51-60	1	1	25.991	13	2			0	36.8014	93	12.2	9.59	1.29	0.05	8	9	1.5	0	1	0	0	0	0	0	0	1	0	1	0
0	0	7.55972	61-70	1	0	27.0707	14	1	1	0	1	36.5167	191	6.4375	3.41	3.03	0.11	16	17	1.2	0	0	0	0	0	0	0	1	0	0	1	0
0	1	14.191	61-70	0	1	32.0295	7	2	1	0	1	36.7333	157.25	11.7667	10.55	0.22	0	646.5	359.5	0.866667	1	0	0	1	0	0	0	0	0	0	1	0
0	0	6.79653	61-70	1	1	21.4619	13	3	1	0	1	36.6333	116.833	12.5286	12.1	1.02	0.005	121	332	0.8875	1	0	0	1	0	0	0	0	0	0	1	0
0	1	60.8326	41-50	0	0	32.5964	5	2	1	1	1	36.5667	171.667	14.8333	1269.6	84.18	1.38	54	375	1.93333	1	0	1	1	0	0	0	0	0	0	1	0
0	1	1.38958	51-60	0	0	27.8994	15	3	1	0	1	38.3324	124.167	19.2429	17.13	3.47	0.015	124.667	560.167	1.1	1	0	0	0	0	0	0	0	0	0	1	0
0	0	1.75347	61-70	1	0	28.7346	15	3			0	37.2214	128.25	8.7	3039.52	1.16	0.01	12	19	0.8	0	0	0	0	0	0	0	1	0	1	1	0
0	1	1.41042	71-80	1	1	25.8291	15	3			0	36.44	240.636	27.45	1855.23	105.79	18.2	25	26	3.58	1	0	0	0	0	0	0	1	1	0	1	0
0	0	11.3382	51-60	1	1	22.449	14	3	1	0	1	35.2292	93.5714	7.95	5.83	0.74	0	25	77.5	0.5	0	0	0	1	0	0	1	0	0	0	1	0
0	1	16.991	31-40	1	0	30.0783	3	3	1	0	1	36.5208	102.85	14.4833	10.06	1.81	0	3019.17	733.833	5.15	0	0	1	0	0	0	0	0	0	0	1	0
0	0	9.59236	41-50	1	0	31.0185	14	4	1	0	1	36.7622	253.444	10.8	822.45	101.87	2.35	87.3333	100.333	1.15714	0	0	0	0	0	0	0	0	0	0	1	0
0	0	2.02222	41-50	1	1	32.2865	15	2			0	36.768	138.176	7.8	3.6	105.25	5.6	13	13	0.833333	0	0	0	0	0	0	0	0	0	0	1	0
0	0	7.75278	51-60	1	1	28.049	14	2			0	36.9025	109.333	9.4	6.4	1.6	0.1	97	185	1	1	0	1	0	0	0	0	0	0	0	1	0
0	0	7.54444	81-90	0	1	24.6097	10	1	1	0	1	36.81	222	7.8	617.255	130.935	1.55	19	29	0.55	0	0	0	1	0	0	0	0	0	0	1	0
0	0	15.3576	81-90	1	0	20.6934	15	4	1	0	1	37.6175	94.5	102.48	1.45	71.15	0	21.5	34.5	0.95	0	0	0	0	0	0	0	0	0	1	1	0
0	1	2.64306	61-70	1	0	37.6558	10	4	1	0	1	37.42	156.333	11.425	583.867	136.067	0	69	88	1.06667	0	0	1	0	0	0	0	1	0	1	1	0
0	0	4.55417	31-40	1	1	25.463	13	2			0	36.8171	84	10.1	6.99	2.17	0.09	25.5	40	0.8	0	0	0	0	0	0	0	0	0	0	1	0
0	0	2.22222	21-30	0	0	26.2292	14	2			0	36.6514	85.6667	9.2	646.85	36.08	11.7	15	210	0.7	0	0	0	1	0	0	0	0	0	0	1	0
0	0	8.78542	71-80	0	1	20.9766	14	3	1	0	1	36.7222	168.286	10.025	7.045	0.495	0	13	78.5	1.73333	0	0	1	0	1	0	0	1	1	0	1	0
0	0	13.4104	91-100	0	1	24.0166	10	3	1	1	1	37.388	151.75	14.15	1369.04	138.16	6.28	29	27.5	0.8	0	0	1	0	0	0	0	0	0	0	1	0
0	0	12.9799	21-30	0	0	24.3893	11	2			0	36.932	83	10	10.43	1.45	0.005	10	21	0.6	0	0	0	0	0	0	0	0	0	0	1	0
0	0	19.7799	21-30	1	1	18.3495	5	3	1	0	1	36.5083	269.571	6.6	463.905	140.025	0.63	58.3333	31	1.6	0	0	0	0	0	0	0	1	0	0	1	0
0	0	4.97569	61-70	0	1	27.2817	14	3	1	0	1	36	128	7.5	916.41	122.895	0	19	23	0.9	0	0	0	0	0	0	0	0	0	0	1	0
0	0	16.7069	61-70	0	1	60.2388	7	3	1	0	1	36.6271	141.361	21	1777.72	127.4	5.88	64	45	7.56	0	0	0	1	0	0	0	1	0	0	1	0
0	0	3.60556	61-70	1	1	30.6148	15	4	1	0	1	37.8756	108	11.6333	6.475	3.105	0.125	44	26	1.13333	0	0	0	0	0	0	0	0	0	0	1	0
0	0	1.72917	31-40	1	0	24.4571	14	1			0	36.8757	80	11.8	5.84	4.49	0.18	27	22	0.6	0	0	0	0	0	0	0	0	0	0	1	0
0	0	4	61-70	1	0	39.2111	15	3	1	0	1	36.61	156	13.4	1268.88	68	5.44	23	21	0.85	0	0	0	0	0	0	0	1	0	0	1	0
0	0	4.29236	71-80	1	1	22.4609	15	2			0	36.89	250.667	9.3	2.65	147.9	0.03	10	14	1.35	1	1	0	0	0	0	0	1	0	0	1	0
0	0	1.90764	41-50	0	1	25.9688	15	3			0	37.3486	81	15.4	11.44	106.6	0.1	144	32	0.8	0	0	0	1	0	0	0	0	0	0	1	0
0	0	6.97222	61-70	1	0	32.7992	6	4	1	0	1	37.5029	122.5	12	10.755	0.76	0.14	17	30	0.766667	0	0	0	0	0	0	0	0	0	0	1	0
0	0	12.3097	71-80	0	0	28.229	10	4	1	0	1	35.55	222.333	14.15	14.035	1.275	0.015	91	133	1.88	0	0	0	0	0	0	1	1	0	0	1	0
0	0	20.9882	61-70	1	1	26.2543	12	2	1	0	1	36.9043	176.8	21.8333	17.69	1.27	0.065	98.5	67.5	1.13333	0	0	1	1	1	0	0	0	0	0	1	0
0	0	3.68125	71-80	1	1	21.7545	15	2			0	36.9267	162	11.15	7.87	1.69	0.07	35	90	0.85	1	0	0	1	0	0	0	1	0	0	1	0
0	1	2.18125	31-40	1	0	30.7958	3	4	1	0	1	34.9	218.929	24.2	28.75	0.31	0	22.5	52.5	5.7	0	0	0	0	0	0	0	1	1	0	1	0
0	0	39.5035	71-80	1	1	30.1211	6	3	1	0	1	36.988	71	10.475	10.26	1.65	0	2895.33	2077	2.23333	0	0	0	0	0	0	0	0	0	0	1	0
0	0	59.1431	61-70	0	0	28.7197	7	4	1	0	1	37.815	111	12.9	11.24	203.49	0	86	70.5	0.833333	0	0	1	0	0	0	0	0	0	0	1	0
0	0	5.08333	51-60	1	0	34.7178	15	3			0	37.38	131	10.65	10.92	96.305	0.1	28	28.5	1.2	0	1	0	0	0	0	0	0	0	0	1	0
0	0	1.88472	61-70	1	0	29.2184	15	2			0	36.165	151.5	8.45	11.8	1.11	15.9	17	20	0.9	0	0	0	0	0	0	0	0	0	0	1	0
0	1	12.8472	81-90	1	1	31.6885	14	3	1	0	1	37.2563	132.167	12.4333	11.11	0.64	0.01	10	18	1.4	0	0	0	1	0	0	1	1	0	0	1	0
0	0	2.85486	81-90	1	1	22.3945	14	2	1	0	1	36.445	174.2	6.5	1013.61	38.72	6.18	101.333	27	1	1	0	0	1	0	1	0	1	0	0	1	0
0	0	1.21875	41-50	1	0	22.3192	14	4	1	0	1	37.425	112.333	11.85	732.24	301.71	21.47	55.6667	55	1.13333	0	0	0	0	0	0	0	0	0	0	1	0
0	1	4.03889	41-50	0	0	46.0938	3	3	1	0	1	36.7867	121.125	16.75	10.43	6.04	0.18	34.4	111.2	1.48	0	0	0	0	0	0	0	0	0	0	1	0
2	0	7.91944	71-80	0	1	38.0886	15	2	1	1	1	36.705	90.7	6.55	1062.72	0.7	3.38333	29.5	30	2.2	0	0	1	1	0	0	0	1	1	0	1	1
0	0	5.69097	41-50	0	0	79.4694	14	2	1	0	1	36.75	74.5455	12.7667	10.44	1.69	0.09	60	113	2.7	0	0	0	0	0	0	0	0	0	0	1	0
0	0	12.8833	81-90	0	1	21.4681	9	3	1	0	1	36.8267	105.2	13.5333	12.155	0.775	0	8	12	2.2	0	0	0	1	0	0	0	0	1	0	1	0
0	0	3.00139	61-70	1	0	27.0636	15	3			0	37.1357	100	12.65	11.03	2.47	0.18	25	28	0.966667	0	0	1	0	0	0	0	0	0	0	1	0
0	0	8.72847	21-30	1	0	28.8272	10	4	1	0	1	37.5556	88.3333	15.6	1440	67.05	0	66.6667	75	1.375	0	0	0	0	0	0	0	0	0	0	1	0
0	0	33.1604	61-70	1	1	25.6353	3	2	1	0	1	37.415	122.857	10.2	13.885	202	0	31	24	0.8	0	0	1	0	0	0	0	0	0	0	1	0
0	0	19.1681	51-60	1	0	23.0523	14	0	1	0	1	37.065	86.8	4.75	2.81	0.96	0.02	24	41	1.73333	0	0	0	0	0	0	0	0	0	0	1	0
0	0	15.8882	71-80	0	1	18.662	8	4			0	37.4733	115	11.85	795.87	334.64	20.16	31.5	65.5	0.65	0	0	1	0	0	0	0	0	0	0	1	0
0	0	6.68819	61-70	1	1	19.0948	8	2			0	36.6343	143.5	6.13333	5.645	0.56	0.01	12	19	1.475	0	0	0	0	0	0	0	1	0	0	1	0
0	1	1.14931	31-40	1	0	23.2884	9	3	1	0	1	36.9443	123.5	30.075	22.86	3.42	0	201	148.667	5.125	0	0	1	0	0	0	0	0	0	0	1	0
0	0	6.02708	71-80	1	1	22.0386	3	2			0	36.28	213.333	22.3	17.59	3.17	0.235	520	439.5	1.36	1	0	0	0	0	0	0	0	0	0	1	0
1	0	10.0556	51-60	1	1	30.7411	12	4	1	1	1	37.1587	187	17.2667	1385.54	54.02	5.84	20	21	1.5	0	0	0	0	0	0	0	0	1	0	1	1
0	0	5.14861	51-60	1	0	24.6947	6	3	1	0	1	33.445	165.333	23.8333	17.32	0.95	0.01	111	263	1.63333	1	1	0	0	0	0	0	0	0	0	1	0
0	0	15.6174	51-60	0	0	29.259	15	3	1	1	1	36.7318	103	4.81667	367.2	66.3	5.1	22	76.3333	1.08333	0	0	0	1	0	0	1	0	1	0	1	0
0	0	7.65903	81-90	1	1	22.3195	9	3	1	0	1	35.8957	142.167	9.3	13.16	0.86	0.63	10	49.3333	0.933333	0	0	0	0	0	0	0	1	1	0	1	0
0	0	5.67292	81-90	1	0	35.3491	14	2			0	36.615	98.4	5.6	4.11	1.27	0.14	11	22.5	1.1	0	0	0	0	0	0	0	1	0	0	1	0
2	0	26.6222	41-50	1	1	28.9633	8	3	1	1	1	38.4433	148.5	10.6	853.3	159	8.48	204	211	0.5	0	0	0	0	0	0	0	1	0	0	1	1
0	0	16.9438	71-80	1	1	20.0831	14	2	1	0	1	36.7867	108.333	8.4	1765.8	0.855	4.8	16.3333	16	3.56667	1	0	0	1	0	0	0	0	1	0	1	0
0	0	2.78333	51-60	1	1	20.9569	14	3			0	36.9286	124.6	9.3	10.78	110	0	16.5	16	0.75	0	0	0	0	0	0	0	1	0	0	1	0
0	0	4.81944	81-90	1	1	23.4405	12	4	1	1	1	36.3586	171.333	21.4667	2503.12	85.76	8.04	201.5	293.5	0.75	0	0	0	0	0	0	0	0	0	0	1	0
0	0	2.89653	51-60	1	1	25.1278	15	4	1	0	1	37.9265	179.143	17.4	21.65	1.68	0	189	1092	1.425	1	0	0	0	0	0	0	0	0	0	1	0
0	0	14.7507	71-80	1	1	40.8747	13	3	1	0	1	37.327	116.333	73.56	3152.55	936.65	75.25	33	141.5	1.12	1	0	0	1	0	1	0	0	0	0	1	0
0	0	9.02847	51-60	1	0	31.7752	11	1	1	0	1	37.898	235.429	8.2	626.04	80.66	1.48	97	17.5	0.9	0	0	1	0	0	0	0	1	0	0	1	0
0	0	12.659	51-60	1	0	24.4913	12	4	1	0	1	37.7143	132	17.6	20.27	1.2	0.01	42.5	207.5	0.7	1	0	0	0	0	0	0	0	0	0	1	0
0	0	11.4958	51-60	1	0	31.6885	10	3	1	0	1	36.8136	124	13.7	12.91	3.13	0.02	29.5	84	0.9	0	0	0	0	0	1	1	0	0	0	1	0
0	0	15.5375	61-70	1	1	32.0404	6	1	1	0	1	37.435	89.6667	6.75	653.42	31.82	4.44	21	44	0.55	0	0	0	1	0	0	0	0	0	0	1	0
0	0	12.6958	91-100	1	1	24.4898	13	2	1	0	1	36.5138	160	19	1462.84	262.96	3.77333	33.3333	58.6667	0.9	0	0	0	0	0	0	0	0	0	0	1	0
0	0	5.15069	18-20	1	0	30.2985	14	3			0	36.8743	114.053	14.65	11.13	5.57	0.2	54.5	101.5	0.725	0	0	0	0	0	0	1	0	0	0	1	0
0	0	36.9847	61-70	1	0	23.8935	7	3	1	0	1	36.7773	163.476	4.32	577.615	150.29	7.89333	417.5	568.5	5.23333	0	0	1	0	0	0	1	1	1	0	1	0
0	1	8.57083	51-60	1	1	22.3195	3	3	1	0	1	37.0458	332	29.075	802.22	53.1	12.84	188	368	2.06667	0	1	0	0	0	0	1	1	0	0	1	0
0	1	2.22917	71-80	0	1	26.9274	3	2	1	0	1	37.1343	146.833	9.35	720.68	83.42	6.02	12	48	1.3	0	1	1	1	0	0	0	0	1	0	1	0
0	0	3.85069	61-70	0	0	33.9761	11	1	1	0	1	37.2867	175.667	7.5	5.13	1.72	0.04	18	63	1.5	0	0	0	1	0	0	0	1	1	0	1	0
0	0	5.65139	61-70	1	0	23.03	15	1			0	37.2071	86	6.775	600.78	219.48	16.74	15	22	0.7	0	0	0	0	0	0	0	0	0	1	1	0
0	1	9.71181	51-60	0	0	25.7117	3	4	1	0	1	36.63	77.2727	14.5667	16.11	0.35	0.01	29	229	2.1	0	1	0	0	0	0	0	0	0	0	1	0
0	1	7.71944	31-40	0	0	23.5969	3	3	1	0	1	37.4543	74.9286	8.1	747.9	32.4	0	85.3333	35.3333	0.6	0	0	0	0	0	0	0	0	0	0	1	0
0	0	5.57014	21-30	1	1	22.3133	4	2	1	0	1	36.51	92	9.96	1127.51	163.03	1.37	33	92	0.575	0	0	0	0	0	0	0	0	0	0	1	0
0	1	2.50069	71-80	1	1	32.2303	3	3			0	36.28	402.192	20.05	2486	139.2	4.06	37.5	301	1.73333	1	0	0	0	0	0	0	1	0	0	1	0
0	0	8.12153	51-60	1	1	23.6197	9	3	1	1	1	37.15	156	38.9	1466.72	0.95	0.03	178.25	195.5	0.4	0	0	0	0	0	0	0	0	0	1	1	0
0	0	3.41042	71-80	1	1	25.0617	8	3	1	0	1	36.1414	83.6667	9.35	737.46	212.16	7.14	16	19	0.9	0	0	0	1	0	0	0	0	0	0	1	0
0	0	43.8646	61-70	1	1	34.4148	14	2	1	0	1	38.5545	126.667	8.7	7.935	0.255	0.065	51	47.5	1.3	0	0	0	0	0	0	0	1	0	0	1	0
0	0	4.92153	51-60	1	0	29.0741	14	2			0	37.3333	103	9.15	4.27	2.57	0.59	25.5	31.5	1	0	0	1	0	0	0	0	0	0	0	1	0
0	1	2.67847	71-80	1	1	25.5978	3	3	1	0	1	35.9267	231.667	10.95	961.02	111.72	12.54	30	18	0.75	0	0	0	1	0	0	0	0	0	0	1	0
0	0	5.09375	91-100	1	1	25.7937	15	3			0	37.0291	139.833	13.8286	6.69	3.76	0.09	16	23	1.2	0	0	0	0	0	0	0	0	0	0	1	0
0	0	6.31597	61-70	1	1	35.083	13	3	1	0	1	36.8944	139	14.45	1576.96	65.12	8.8	26	34	8.45	0	0	0	0	1	0	0	0	1	0	1	0
0	0	18.7139	81-90	0	0	22.4924	3	1	1	0	1	37.588	138.25	8.3	570.5	79.56	0	15	18	0.85	0	0	1	0	0	0	0	0	0	0	1	0
0	0	6.27708	81-90	1	1	23.3203	15	1	1	0	1	37.0171	169	5.5	5.04	0.56	0.03	5	24.5	2.7	1	0	0	1	0	0	0	0	1	0	1	0
0	0	4.08611	61-70	1	1	25.0505	15	1			0	36.895	175.333	9.83333	7.43	1.14	0.23	6.5	10.5	4.96667	1	0	0	0	0	1	0	1	1	0	1	0
0	0	12.816	81-90	0	1	29.865	14	2	1	0	1	37.0857	134.333	19	14.5533	237.93	0.01	1312	1266	3.05	0	1	1	1	0	0	0	1	1	0	1	0
0	0	6.05903	51-60	0	0	17.5737	14	2	1	0	1	37.27	121	11.1	8.24	1.93	0.02	22	42	1.4	0	0	0	0	0	0	1	0	0	1	1	0
0	0	18.7368	61-70	0	1	30.4705	6	3	1	0	1	37.2557	119.25	12.35	1019.28	166.16	6.2	17	19	0.65	0	0	1	1	0	0	0	1	0	0	1	0
0	0	5.19931	71-80	1	1	21.5019	14	3			0	37.1933	102.333	13.425	1594.8	86.4	1.8	13.5	41	1.1	1	0	0	1	0	0	0	0	1	0	1	0
0	0	8.16944	71-80	1	0	26.2626	14	1	1	0	1	36.7883	242.333	10.4	955.86	45.7	1.04	81	75	2.3	0	0	0	0	0	0	0	1	0	0	1	0
0	0	7.54792	91-100	0	0	31.4417	12	1	1	1	1	36.7386	109.5	6.35	19.16	82.08	0	17.5	39	0.933333	0	0	0	1	0	0	0	0	0	0	1	0
0	0	3.71806	91-100	0	1	26.0617	6	2			0	37.1586	168.5	7.16667	4.815	0.825	0.035	24	39.6667	0.666667	0	0	0	1	0	0	0	1	0	0	1	0
0	1	2.38403	81-90	0	1	21.7181	15	4	1	1	1	35.922	166.1	12.0571	9.25	0.82	0.06	451.333	1562	1.75	0	0	0	0	0	0	0	0	0	0	1	0
0	0	6.02153	51-60	1	1	49.2362	15	3	1	1	1	37.6063	92	7.86667	1030.9	122	9.76	41.5	28	0.7	0	0	0	0	0	0	0	0	0	0	1	0
0	0	35.5667	51-60	1	0	24.2286	12	4	1	0	1	37.1225	143.167	20.35	1842.8	300.99	2.58	432	720.5	1.06667	0	0	0	0	0	0	0	0	0	0	1	0
0	1	1.05625	51-60	0	1	27.7015	3	4	1	0	1	38.4	216.091	36.775	32.25	1.62	0	25	82	1.16667	0	0	1	0	0	0	0	0	0	0	1	0
0	0	19.5375	71-80	0	0	31.8754	13	4	1	0	1	37.4514	123.667	19.4667	2661.75	142.11	4.5	58	156.333	5.175	0	0	0	0	0	0	0	0	1	0	1	0
0	0	5.49236	71-80	0	0	29.9974	15	2			0	36.5	246.8	15.85	10.33	0.57	0	29	26	1.03333	1	0	0	0	0	0	0	1	0	0	1	0
0	0	5.55417	51-60	1	0	20.5282	15	3			0	36.5255	97.3333	6.13333	333.18	167.94	9.18	18	61	0.9	0	0	0	0	0	0	0	0	0	0	1	0
0	1	7.18403	61-70	0	0	24.0955	12	3	1	0	1	36.3643	160.167	28.1667	30.43	97.61	0	130	135.333	4.25	0	0	0	1	1	0	1	0	1	0	1	0
0	0	4.04792	51-60	0	0	21.79	13	2			0	37.0633	116	16.4	1329.66	1.42	2.83	15	22	0.45	0	0	0	0	0	0	0	0	0	0	1	0
0	0	9.84444	71-80	0	1	35.0589	15	2			0	36.9225	98.5	10.15	8.24	0.17	0.39	11	16	3.45	0	1	0	1	0	0	0	1	1	0	1	0
0	0	4.05278	91-100	1	0	28.3447	15	1	1	0	1	36.5367	128	6.75	539.15	104.35	8.55	45	37	1.1	0	0	0	1	0	0	0	0	0	0	1	0
0	1	6.17153	61-70	1	1	34.6021	3	3	1	0	1	37.25	222.25	16.15	1143.03	213.09	10.85	593	548	4.18571	0	0	0	0	0	0	1	1	1	0	1	0
0	0	13.6583	91-100	1	0	26.2188	8	3	1	0	1	37.34	88	12.3667	8.84	1.26	0.06	8	16	1.05	0	0	1	0	0	0	0	0	0	0	1	0
0	0	14.5806	61-70	1	1	26.7299	15	2	1	0	1	36.75	213.375	9.2	5.39	0.67	0.02	12	15	2.775	0	0	0	0	0	0	1	1	1	1	1	0
0	0	3.79444	71-80	1	0	20.1023	14	3	1	0	1	35.6671	164.5	14.55	1472	68.8	11.2	33	65.5	1.1	1	1	0	1	0	0	0	0	0	0	1	0
0	0	9.91875	71-80	1	0	22.6202	11	2	1	1	1	36.9817	102	20.65	1646.1	67.26	1.77	71	80	1	0	0	0	1	0	0	0	0	0	0	1	0
0	1	2.27569	81-90	1	1	21.6263	15	3	1	0	1	37.3329	304	10.66	6.55	2.46	0	44	35	1.06667	0	0	0	0	0	0	0	1	1	1	1	0
0	0	10.7201	71-80	0	0	26.2626	11	2	1	0	1	36.9386	225.82	9.85	6.08	1.32	0.01	19	24.3333	1.15	1	0	0	0	0	1	0	1	0	0	1	0
0	1	10.1062	81-90	0	1	28.4665	15	4	1	1	1	36.3188	230	31.3333	2668	49.3	0	71	119	2.1	1	0	0	0	0	0	0	0	0	0	1	0
0	1	41.3326	71-80	0	1	23.8606	6	2	1	0	1	36.3257	174	10.75	407.16	2.47	0.02	34	33	1.56667	0	0	1	0	0	0	0	0	0	0	1	0
0	1	8.1	61-70	1	0	33.4839	6	4	1	1	1	37.2243	123.833	18.2	12.37	0.94	0.01	46.5	51.5	1	0	0	1	0	0	0	0	1	0	0	1	0
0	0	19.7833	61-70	0	1	36.795	13	3	1	0	1	37.9925	160.833	7.9	813.12	36.08	0.88	21.5	41	1.15	0	0	1	1	0	0	0	1	0	0	1	0
0	0	5.55694	71-80	1	1	34.2593	15	3	1	0	1	36.7157	154.143	15.2	1344.59	124.62	9.98	31	38	0.6	0	0	0	1	1	0	0	1	0	0	1	0
0	0	5.69444	71-80	1	0	14.7015	11	4	1	0	1	37.94	140.429	5.6	509.145	123.735	1.635	12	34	0.98	1	0	0	0	0	0	0	1	0	0	1	0
0	0	1.13264	51-60	1	0	36.795	15	3			0	36.9644	118.5	12.15	1167.6	170.8	4.2	38	31	0.95	0	0	0	1	0	0	0	0	1	0	1	0
0	0	12.8354	61-70	1	1	22.4088	15	2	1	0	1	36.99	219	10.55	1073	52.2	5.8	17	46	1.6	0	0	0	1	0	0	0	1	0	1	1	0
0	1	13.284	71-80	1	0	28.8044	15	4	1	0	1	36.3267	197.7	26.3714	0.18	0.6	0.53	35	49	1.6	0	0	0	0	0	0	1	1	0	1	1	0
0	0	14.0396	51-60	0	1	20.7612	11	3	1	0	1	37.5	110.167	23.85	1714.57	99.9	0	17	22	0.625	0	0	0	0	0	0	0	0	0	0	1	0
1	0	9.57361	61-70	0	1	41.9753	15	3	1	0	1	35.8983	345.2	15.5	1419.8	96.1	3.1	27	35	1.3	1	0	0	1	0	0	0	1	0	0	1	1
0	0	4.51111	41-50	0	1	30.1561	6	2	1	0	1	37.165	249.4	4.67143	3.31	0.76	0	40	83	0.5	0	0	0	0	0	0	1	1	0	0	1	0
1	0	42.0361	61-70	1	1	24.9925	3	4	1	0	1	37.4057	131.25	20.2	32.04	0.51	0	8	10	0.966667	0	0	0	0	0	0	0	1	0	0	1	1
0	0	14.0424	61-70	0	1	24.9163	11	4	1	0	1	37.635	299.5	16.05	1486.3	120.24	1.67	47	78	1.05	0	0	0	1	0	0	1	1	0	0	1	0
0	0	14.7972	71-80	0	0	30.1103	15	4	1	0	1	38.295	185.542	12.8	22.6	1.63	0	39.5	16	1	0	0	0	0	0	0	0	1	0	0	1	0
0	1	1.27431	71-80	1	0	58.292	15	2	1	0	1	36.3119	205.571	16.5667	16.695	1.46	0.09	207.5	212.5	2.2	0	0	0	0	0	0	0	1	1	0	1	0
0	0	6.99583	51-60	1	0	20.6098	14	3	1	0	1	37.196	114.5	15.2	6.82	2.35	1.53	19	26	0.55	1	0	0	0	0	0	0	0	0	0	1	0
0	0	9.70764	31-40	0	1	26.329	10	3	1	0	1	36.9771	96.5	12.05	10.44	0.57	0	45.5	85.5	0.533333	0	0	0	0	0	0	0	0	0	0	1	0
0	0	6.54722	61-70	1	1	22.3457	13	3	1	0	1	36.8078	104.333	14.5667	6.34	1.17	0.16	49	49.3333	0.733333	0	0	0	0	0	0	1	0	0	0	1	0
0	1	4.88194	71-80	0	0	55.5556	15	4	1	0	1	38.1487	185.25	22.1857	13.885	3.13	0.19	50.3333	53.3333	2.47	0	0	0	0	0	0	0	1	0	1	1	0
0	1	2.58472	41-50	1	0	29.4522	15	4	1	0	1	36.58	91.375	26.1	13.03	4.95	0.125	101.333	155	1.5	1	0	0	0	0	0	1	1	0	0	1	0
0	0	15.7465	71-80	1	0	21.6847	9	4	1	0	1	36.0629	148.167	13.0667	1113.84	99.54	2.52	25	30	2.65	0	0	0	1	0	1	0	0	0	0	1	0
0	0	8.15833	71-80	0	1	21.4681	14	2	1	1	1	34.9	90	9.3	673.92	79.38	7.29	39	33	1	1	1	1	1	0	0	0	0	0	0	1	0
0	0	13.0868	71-80	0	1	26.2891	10	4	1	0	1	37.8513	331.067	13.1	1213.65	144.9	9.1	1496	1493	2	1	0	0	1	0	0	0	1	0	0	1	0
0	0	7.70625	61-70	1	1	24.9022	13	3	1	0	1	36.9614	138.333	10.8	19.595	162.215	0	34.5	31.5	0.966667	0	0	0	0	0	0	0	0	0	1	1	0
0	1	1.61042	51-60	1	1	32.5952	15	2	1	0	1	37.3657	101.5	5.4	312.2	80.725	5.6	50.5	115.5	3.31667	0	0	0	1	0	0	1	0	0	1	1	0
0	0	2.02153	51-60	1	0	24.3893	15	1			0	36.425	124	6.6	492.6	90	8.4	32	24	0.8	0	0	0	0	0	0	0	1	0	0	1	0
0	0	7.92847	61-70	0	1	30.0444	10	4	1	0	1	37.5056	122.5	12.9	9.78	0.75	0	18.3333	19.6667	0.675	0	0	0	0	0	0	0	0	0	0	1	0
0	0	2.88333	41-50	1	1	31.055	15	3	1	0	1	37.0629	140	17.2	16.2	0.5	0	16	12	0.75	0	0	0	1	0	0	0	1	0	0	1	0
1	1	0.297222	61-70	1	0	51.5062	3	4	1	0	1	37.9383	237.077	20.75	1614.89	23.38	0	131.333	184.667	3.82	0	0	0	0	0	0	1	1	0	0	1	1
0	0	9.49722	71-80	0	0	23.6713	3	4	1	0	1	34.87	228.893	13.9333	1290.4	142.05	8.8	22	22	2	0	1	0	1	0	0	0	1	0	0	1	0
0	0	8.52917	51-60	1	1	27.4271	3	1	1	0	1	37.58	205.8	6.1	730.4	83	0	26	27	1.25	0	0	0	0	0	0	0	0	1	0	1	0
1	1	1.01736	71-80	1	0	33.4124	9	4	1	0	1	37.2383	123.062	27.35	2029.3	22.3	22.3	58.5	125.5	4.65	0	0	0	0	0	0	1	1	0	0	1	1
0	0	3.28611	51-60	0	0	24.977	15	4			0	35.945	98	3.66667	1.54	1.38	0.11	67.3333	70	0.566667	0	0	0	1	0	0	0	0	0	0	1	0
0	1	7.68472	81-90	1	1	30.2469	8	2	1	0	1	36.7871	131.5	33.3	2664	233.1	0	29	38	1.75	0	0	0	0	0	0	0	0	1	0	1	0
0	0	2.93403	51-60	0	1	32.645	15	3			0	36.985	140	12.2	10.92	1.84	0.03	284.5	332.5	0.85	1	0	0	0	0	0	0	0	0	0	1	0
0	1	9.91319	71-80	1	1	35.9803	15	4	1	0	1	37.8687	158	20.05	1780	98	22	15	26	1.1	0	0	0	0	0	0	1	0	0	1	1	0
0	0	7.95278	71-80	0	1	23.8054	12	3	1	0	1	37.256	184.5	17.2667	14.985	0.225	0	34	27	1.43333	1	0	0	1	0	0	0	0	0	0	1	0
0	0	5.65208	71-80	1	1	29.6217	14	3	1	0	1	37.0083	125	21.55	1842.8	160.25	11.05	36	26	0.7	0	0	0	0	0	0	0	0	0	0	1	0
0	0	19.0569	71-80	1	0	25.255	14	4	1	0	1	37.5733	98	0.85	0.175	0.64	0.015	146	795.5	3.53333	0	0	0	1	0	0	1	0	1	1	1	0
0	0	26.3056	51-60	0	1	29.323	14	2	0		1	35.7333	159.125	7.56667	8.07	186.75	0.53	17	48	2.125	1	0	0	0	0	0	0	1	1	0	1	0
0	1	4.94306	61-70	1	0	33.4554	15	3	1	0	1	36.6583	191	18.2	1442.55	266.495	6.54	29	38	1.5	0	0	0	0	0	0	0	1	1	0	1	0
0	0	3.22222	71-80	0	1	37.7226	15	3			0	37.0329	98.6667	11.7333	898.59	129.885	3.05	38	72.5	0.766667	0	0	0	1	1	0	0	0	0	0	1	0
2	1	4.49167	71-80	0	0	20.4077	3	3	1	0	1	36.39	122	10.45	8.95	0.4	0.01	16	68.5	1.3	0	0	0	0	1	0	0	1	1	0	1	1
0	0	9.98333	61-70	1	1	21.0832	14	4			0	37.2386	173.833	17.4667	12.25	1.21	0.01	10	25	0.95	0	0	0	0	0	0	1	0	0	0	1	0
0	0	17.3799	61-70	0	0	27.7344	11	4	1	1	1	37.946	349.5	14.22	12.05	1.87	0.01	185	512.4	1.7	1	0	0	0	0	0	0	1	0	1	1	0
0	0	12.9368	71-80	1	0	67.4931	14	2	1	0	1	37.07	111	9.15	909.5	75.97	34.24	63	87	3.7	0	0	0	0	0	0	0	0	1	0	1	0
0	1	7.1	51-60	1	0	18.9965	6	3	1	1	1	36.5483	108	14.66	17.76	1.15	0	6132.25	5893.25	0.85	1	0	0	0	0	0	0	0	0	0	1	0
0	0	13.0785	61-70	0	1	24.3242	8	4	1	0	1	36.468	100	15.0667	14.64	0.58	0	49	24	0.833333	0	0	0	0	0	0	0	0	0	0	1	0
0	0	7.66389	81-90	1	1	25.9516	4	3	1	1	1	37.1117	104.5	24.55	1531.9	40.45	0	19	33	1.3	1	0	0	0	0	0	0	0	0	0	1	0
0	1	7.54653	51-60	1	1	57.9295	6	3	1	1	1	36.6675	203.667	13.575	1045.48	133.75	10.08	40	35	1	0	0	1	0	0	0	0	0	0	0	1	0
0	0	5.51736	71-80	1	1	33.2788	15	3			0	36.325	132.929	11.84	1004.66	97.8067	6.13	100	23.5	5.9	0	1	0	0	0	0	0	1	1	0	1	0
0	0	22.8021	71-80	0	0	39.9338	10	3	1	0	1	36.8257	180.167	17.3	8.58	0.826667	0.02	2626.33	4930.67	1.925	0	0	1	1	0	0	0	0	0	0	1	0
0	0	1.06319	31-40	1	0	33.3426	15	2	1	0	1	37.0014	124	7.7	1594.8	0.9375	8.76	235.5	224	0.9	0	0	0	0	0	0	0	0	0	0	1	0
0	0	6.32917	91-100	0	1	30.8329	14	4			0	36.068	108	21.7667	1623.6	241.56	3.96	10	16	2.4	0	0	0	1	0	1	0	0	1	0	1	0
0	0	17.5972	61-70	1	1	47.5319	10	3	1	0	1	37.8211	328.263	11.15	9.56	1.69	0	38.5	25	1.53333	1	0	0	1	0	0	1	1	0	0	1	0
0	0	15.1514	81-90	0	0	29.413	7	1	0		1	36.7457	106.571	8.55	5.95	1.545	0.045	32	34	1.1	0	0	1	0	0	0	0	1	1	0	1	0
0	0	7.18472	81-90	0	1	25.8294	8	1	1	1	1	37.43	118.5	9.325	466.47	207.32	8.52	26	23	0.833333	0	0	0	0	0	0	0	0	0	0	1	0
0	0	18.016	71-80	0	1	35.2167	15	1	1	0	1	36.6737	160.571	8.7	7.67	1.04	0	10.25	30.25	1.14	0	0	0	0	0	0	1	1	0	1	1	0
0	1	2.25556	81-90	0	0	18.4389	3	3	1	0	1	36.7317	141.167	13.4	13.1	0.58	0	167.5	211.5	2.66667	0	0	1	1	1	0	0	0	0	0	1	0
0	1	5.59375	61-70	0	0	22.4	15	1	1	1	1	37.3786	135.167	24.15	6.35	0.85	0	1985	1582	1.35	0	0	0	0	0	0	0	1	0	0	1	0
0	0	19.4875	71-80	0	1	24.6947	8	4	1	0	1	36.3729	123.75	12.7	1396.89	79.56	4.59	123.5	277	1.1	0	0	0	1	0	0	0	0	0	0	1	0
0	0	8.05694	81-90	0	0	33.2154	15	2	1	0	1	37.0933	122	7.2	4.77	1.48	0.4	25.5	27	0.85	0	0	0	1	0	0	0	0	0	0	1	0
0	0	14.909	61-70	0	1	30.6477	8	2	1	0	1	36.39	120.5	13.45	30.17	0.27	0.86	46.5	68.5	1.35	0	0	0	0	0	0	1	1	0	0	1	0
0	0	13.9569	61-70	0	0	26.3465	14	1	1	0	1	36.6129	107.4	7.85	644.48	72.96	6.08	9	26	1.56667	0	0	0	0	0	0	0	1	1	0	1	0
0	0	25.984	51-60	0	0	35.083	3	4	1	1	1	35.6585	180.286	14.5	1036.21	176.85	11.79	62.6667	99.3333	0.833333	0	0	0	0	0	0	1	0	0	0	1	0
0	0	9.14444	61-70	1	1	27.9321	15	3	1	0	1	37.2317	124.667	10.82	8.39	0.57	0	17.5	22.5	1.525	1	0	0	0	0	1	0	0	0	0	1	0
0	0	25.8035	71-80	1	1	34.7875	12	1	1	0	1	36.695	202.143	8.06667	5.99	0.92	0.02	23	22	2.36667	0	1	0	1	0	0	0	1	1	0	1	0
0	1	1.19861	91-100	1	0	21.1148	15	3	1	0	1	34.28	286.091	11	1070.37	139.625	11.835	3186.33	3735	6.57143	1	0	0	0	0	0	1	1	1	0	1	0
0	0	4.82431	81-90	0	0	37.2238	15	2	1	0	1	36.4712	129.333	4.35	285.085	95.16	17.72	12	26	1.1	0	0	0	1	0	0	1	1	0	1	1	0
0	0	4.87361	61-70	1	0	21.1069	14	2	0		1	36.5122	177.6	3.46667	297.99	78.26	13.76	40	50	1.7	0	0	0	0	0	0	1	1	1	0	1	0
0	0	27.691	71-80	1	1	26.6631	8	4	1	1	1	38.084	171.75	14.8	1120.36	208.68	66.6	12	25	0.9	0	0	1	0	0	0	0	1	0	0	1	0
0	1	2.03681	61-70	1	1	33.6129	3	3	1	0	1	35.11	323.259	23.6	1890.7	77.7	0	48	15	2.14	0	0	0	1	0	0	0	1	0	0	1	0
0	0	5.58819	41-50	1	0	25.8428	3	2	1	0	1	36.8338	151.143	9.9	11.445	26.88	0.1	38.5	27	1.54	1	0	0	1	0	0	0	0	0	0	1	0
0	1	2.0875	61-70	1	1	33.3959	15	2	1	0	1	36.7882	122.5	8.83333	6.89	0.43	0.015	195	1049	2.16	0	0	0	1	0	0	1	0	0	1	1	0
0	0	14.9021	61-70	1	0	34.7222	3	4	1	0	1	38.2269	232.045	15.925	1468.98	46.56	0.935	58.5	101.5	5.46	0	0	0	0	1	0	0	0	0	0	1	0
0	1	6.03125	61-70	0	0	23.1842	15	4	1	0	1	37.5475	116.286	11.1667	5.93667	98	0.07	17	56	0.566667	0	0	1	0	0	0	1	0	0	0	1	0
0	0	3.45486	81-90	1	1	26.7901	15	3	1	0	1	36.8171	172.5	13.3	1333.33	137.41	0	30.5	23	1	0	0	0	0	0	0	0	0	0	0	1	0
0	0	6.14028	51-60	0	0	24.0346	14	2			0	36.625	84	6.4	639.84	246.45	9.3	19	28	0.733333	0	0	0	0	0	1	0	0	0	0	1	0
0	0	7.91181	81-90	0	0	20.0842	9	4	1	0	1	36.6938	111	16.5	533.4	31.61	0.78	33	34	1.2	0	0	1	1	0	0	0	0	1	0	1	0
0	0	4.30069	71-80	1	1	23.4492	15	2	1	0	1	37.3333	156.167	20.9	1797.73	86.4	0	17	26	1.125	0	1	0	0	1	0	0	0	0	0	1	0
0	0	9.06042	81-90	0	1	14.0484	14	2	1	0	1	36.9167	93.625	6.8	4.98	1.345	0.015	25.3333	28	0.7125	0	0	1	0	0	0	0	0	0	0	1	0
0	0	18.0965	61-70	0	1	58.8643	12	3	1	0	1	36.8086	134.75	12.25	22.6633	1.82	0.0666667	23.5	31	0.7	1	0	1	0	0	0	0	0	0	0	1	0
0	1	17.4944	71-80	1	1	29.3524	3	3	1	0	1	37.0229	175.556	23.48	2145.43	49.5333	1.2	79	79.5	1.4	0	0	0	1	1	0	0	0	0	0	1	0
0	0	8.06111	71-80	0	1	24.3974	13	4			0	36.5657	137.5	11.3	952.94	64.66	5.3	19	61	0.533333	0	0	0	0	0	0	0	0	0	0	1	0
0	0	4.72361	21-30	0	0	67.4931	10	3			0	36.966	88.5	13.75	1368	65.36	16.72	22	37	0.7	0	0	0	0	0	0	0	0	0	0	1	0
0	0	6.61181	41-50	0	0	15.4315	5	2	1	0	1	36.33	112	5.15	372.1	201.3	0	71	115	0.8	1	0	0	1	0	0	1	0	0	0	1	0
0	0	5.37569	21-30	1	1	30.4886	3	3			0	37.3014	100.5	12.8333	10.61	8.62	0.22	33.5	121	1.13333	0	0	0	0	0	0	0	0	0	0	1	0
0	0	5.05069	31-40	1	1	22.3324	13	4	1	0	1	37.5989	86.6667	8.33333	8.31	2.3	0.07	26.3333	52.25	0.8	0	0	0	0	0	0	0	0	0	0	1	0
0	0	2.20278	61-70	1	1	26.4506	15	1			0	36.7857	98	6.7	480.93	147.66	10.35	18	18	0.9	1	0	0	0	0	1	0	0	0	0	1	0
0	0	8.54167	71-80	1	1	32.2837	6	4	1	0	1	34.8942	166	28.88	2326.8	142.133	30.0667	57.6667	180.333	1.45	0	0	0	1	0	0	0	0	1	0	1	0
0	0	2.14236	31-40	0	0	23.7253	15	3	0		1	36.9514	157.333	11.8	17.49	0.85	0.4	7.5	71.5	0.6	0	0	0	0	0	0	0	0	0	0	1	0
0	0	3.29792	61-70	1	1	37.6378	15	3	1	0	1	36.8133	156.667	14.5	1344.87	126.99	7.65	27	24.5	0.6	0	0	0	0	0	0	0	0	0	0	1	0
0	1	7.69931	81-90	0	0	36.2031	15	4	1	0	1	37.4078	162.4	14.85	12.83	0.31	0.01	52	71	4.15	0	0	0	1	0	0	0	0	0	0	1	0
0	0	15.6049	51-60	0	0	29.3208	10	3	1	0	1	37.3743	152.571	10.85	883.075	156.98	4.89	22	23	0.4	0	0	1	0	0	0	0	1	0	0	1	0
0	0	6.60694	41-50	1	1	28.7821	14	3	1	0	1	37.0425	260.875	10.65	7.02	2.99	0.13	24	45	0.6	0	0	0	1	0	0	1	1	0	0	1	0
0	1	12.1729	61-70	1	0	20.8159	11	4	1	0	1	37.7518	96.2	9.08571	9.48	0.305	0	14	20	1.625	0	0	0	0	0	0	0	0	1	0	1	0
0	0	8.46319	51-60	1	1	40.0729	13	4	1	0	1	36.1357	255.2	15	1300.92	110.44	48.44	18	25	1.4	0	0	0	0	0	0	0	1	1	0	1	0
0	0	9.91181	51-60	1	1	32.1598	14	3			0	36.4914	222.75	12.3	11.23	0.88	0	68	127	1.35	0	0	0	0	0	0	0	1	0	0	1	0
0	0	5.17708	61-70	1	0	27.2588	14	2			0	36.7967	200	8.1	10.97	206.14	8.35	10	54.5	5.9	0	0	0	0	0	0	0	1	1	1	1	0
0	0	2.81528	21-30	0	0	27.6571	15	2			0	36.8086	129.25	11.3	13.96	0.85	0	65	45	2.025	0	0	0	1	0	0	0	0	0	0	1	0
0	0	7.21667	51-60	0	0	22.0522	10	2			0	36.62	128.8	8.16667	581	222.44	4.15	11	15	0.55	0	0	0	1	0	1	0	0	0	0	1	0
0	0	14.2236	18-20	0	1	26.8871	6	3	1	0	1	37.555	148	17.7333	1431.38	134.82	15.3	16.5	29.5	1.36667	0	0	0	0	0	0	0	0	0	0	1	0
0	1	7.12847	31-40	1	0	32.4537	14	3	1	0	1	36.675	94.7143	14.0167	18.69	1.38	0.075	112	450	2.13333	0	0	0	0	0	0	1	0	0	0	1	0
0	0	11.2319	21-30	1	0	25.7439	6	3	1	1	1	37.3783	119.857	15.76	14.5533	1.11	0.00333333	33.2	108.6	2.45714	1	0	0	1	0	0	0	0	0	0	1	0
0	1	4.63056	81-90	0	1	26.3151	11	4	1	0	1	36.5386	97.5	12.4	2465.31	61.77	2.12	9	17	0.6	0	0	0	0	0	0	0	0	0	1	1	0
0	0	17.8958	51-60	0	0	27.716	9	4	0		1	37.8033	156.5	31	2633.28	230.88	12.48	34	47	0.6	0	0	0	0	0	0	0	0	0	0	1	0
0	0	9.93194	41-50	1	1	24.3025	10	4	1	0	1	37.5105	115.25	4.36667	320.79	28.12	2.22	106	178.5	0.66	0	0	0	0	0	0	1	0	0	0	1	0
0	1	3.21528	41-50	1	1	22.4088	14	3	1	1	1	36.727	85.7857	0.966667	60.95	6.9	0.6	39	55	2.33333	0	0	0	0	0	0	1	0	0	0	1	0
0	0	2.86667	81-90	0	1	31.0494	15	1			0	37.0486	91.5	5.5	704.67	2.58	5.52	18	49	0.7	0	0	0	0	0	0	0	0	0	1	1	0
0	0	3.39236	61-70	1	0	25.3815	14	4	1	0	1	37.5314	119	3.325	225.75	101.85	2.45	72	192	0.82	0	0	0	0	0	0	1	0	0	1	1	0
0	0	26.7681	71-80	1	0	38.9481	10	3	1	0	1	37.3171	140.25	15.9	1313.5	68.16	7.1	7	17	3.75	0	1	0	1	0	0	1	1	1	0	1	0
0	0	25.2146	61-70	1	1	24.6918	6	2	1	0	1	36.935	151.667	9.53333	8.035	0.555	0.025	797.75	1769.5	0.5	0	0	0	0	0	0	0	1	0	1	1	0
0	0	26.6444	51-60	1	0	21.0373	3	2	1	0	1	36.685	108.5	5.63333	1.99	3.51	0.06	73.5	226.5	0.65	0	0	0	0	0	0	1	0	0	0	1	0
0	0	8.1875	81-90	0	1	19.5933	14	0	1	0	1	36.3022	107.6	6.875	1103.02	77.42	3.28	62.5	27	4.05	0	0	1	0	0	0	0	0	1	0	1	0
0	0	51.7354	81-90	0	0	28.4444	9	3	1	1	1	36.8883	141.8	14.6	21.565	0.91	0.66	20	24	1.55	0	0	1	1	0	0	0	0	1	0	1	0
0	1	2.61528	18-20	1	0	26.449	15	4	1	1	1	38.4725	176.5	4.7	102.17	53.04	1.02	35	68	1.41429	0	0	0	0	0	0	0	0	0	0	1	0
0	0	4.72153	61-70	1	1	34.0246	3	1			0	37.0229	98.8	7.1	1225.46	0.85	0.66	39	49	0.75	0	0	0	0	0	0	0	0	0	1	1	0
0	0	5.70278	71-80	0	0	26.5755	15	3	1	0	1	36.8167	139.167	10.95	17.24	197.16	8.88	12.5	27	1.1	0	0	0	1	0	0	0	0	0	0	1	0
0	0	9.43125	61-70	0	1	21.0962	12	3	1	0	1	36.85	133.8	25.05	2294.16	33.18	2.37	598.5	562	0.7	1	0	0	1	0	0	0	0	0	0	1	0
0	0	3.71806	71-80	0	0	29.2101	10	4	1	0	1	37.0592	213.091	7.6	6.8	2.005	0	17	29.5	3.75	0	0	1	1	0	0	0	1	1	0	1	0
0	0	12.3965	41-50	1	0	49.9378	11	2	1	1	1	37.185	131.833	6.43333	478.395	77.42	6.95	37	62	0.766667	0	0	1	0	0	0	0	0	0	0	1	0
0	1	7.18472	31-40	1	0	26.6975	3	3	1	1	1	36.4983	219.115	11.82	7.66	0	2.095	88	203	22.0429	0	0	1	0	0	0	0	1	1	0	1	0
0	0	11.9042	41-50	1	1	26.9852	10	4	1	0	1	37.405	125.167	24.3667	1792	51.2	0	23.5	62	0.4	0	0	0	0	0	0	1	0	0	0	1	0
0	0	17.8368	61-70	1	1	23.0546	13	4	1	0	1	36.5871	96.8333	5.7	663.94	106.65	0	13	22	1.1	0	0	0	0	0	0	0	1	0	1	1	0
0	0	34.8368	71-80	1	1	18.9114	11	3	1	0	1	36.8133	117	15.3	1228.79	92.91	23.27	93	63	3.06667	0	1	1	0	0	0	0	0	1	0	1	0
0	0	3.43472	21-30	0	1	19.8839	15	3			0	37.2707	105.667	11.0667	4	1.83	0.11	10.8	18.6	0.583333	0	0	0	0	0	0	0	0	0	0	1	0
0	0	4.76528	61-70	0	1	17.6091	15	3	1	0	1	37.0383	166.2	10.65	7.985	0.585	0.05	10.5	23	1.1	1	0	0	1	0	0	0	0	0	1	1	0
0	0	11.7771	41-50	1	1	29.6605	13	3			0	38.6	109.2	14.4	1218.56	0.68	1.76	33	223	1.25	0	0	0	0	0	0	0	0	0	0	1	0
0	0	3.60694	51-60	1	0	47.0679	14	1			0	36.6767	102.5	8.55	6.65	1.51	0.15	19	29	1.1	0	0	1	0	0	0	0	0	0	0	1	0
1	0	15.9646	61-70	1	1	29.668	3	4	1	0	1	38.368	291.1	38.1286	2490.4	56.6	0	22	35	1.78333	0	0	0	0	0	0	0	0	1	0	1	1
0	0	3.11597	21-30	1	0	35.0367	14	3	1	0	1	36.7783	86	15.2	1737.54	179.27	5.91	9	14	0.8	0	0	0	1	0	1	0	0	0	0	1	0
0	0	14.7917	51-60	0	1	63.3069	3	4	1	0	1	37.8067	193.667	27.7333	2579.58	76.935	7.005	4	49	0.833333	0	0	0	1	0	0	1	0	0	0	1	0
0	0	16.016	61-70	0	0	63.3127	13	1	1	0	1	37.0243	91	9.3	7.87	0.58	0.04	6	14	6.95	1	0	0	0	0	0	0	0	1	0	1	0
0	0	5.7875	21-30	1	0	18.2426	14	3	1	0	1	36.455	119	18.0333	11.11	1.13	0.025	27	33	0.9	0	0	0	1	0	0	0	0	0	0	1	0
0	0	18.3243	81-90	0	0	46.6598	15	1			0	36.9975	104.333	4.7	6.89	0.45	0.08	9	19	2.85	1	1	0	1	0	0	0	1	1	0	1	0
0	0	8.93194	61-70	0	0	26.2909	11	2			0	37.1743	125.333	9.15	8.49	1.34	0.01	15	21	0.7	0	0	1	0	0	0	0	1	0	0	1	0
0	0	4.85	81-90	0	1	20.4082	8	3	1	1	1	37.3029	137.5	10	637	278.32	13.72	6	24	0.933333	0	0	0	0	0	0	0	0	0	0	1	0
0	1	6.83194	31-40	0	1	34.4983	3	4	1	0	1	36.7275	189.286	28.5	30.43	0.32	0	10.5	61	2.575	0	0	0	0	0	0	1	0	0	0	1	0
0	0	14.5139	81-90	1	1	29.1349	9	2	1	1	1	36.285	166.429	5.46	4.06	0.06	0.07	30	49	3.33333	0	0	0	0	0	0	0	0	1	0	1	0
0	0	12.0326	61-70	1	1	23.8606	7	3	1	0	1	37.2133	182	16.3667	1395.21	107.95	6.99	17	41	1	0	0	0	0	0	0	0	0	0	0	1	0
0	0	12.4354	21-30	1	1	23.0546	7	4	1	1	1	37.582	96.5	17.8	1534.24	136.24	15.36	14	51	0.95	0	0	0	0	0	0	0	0	0	0	1	0
0	0	12.1944	91-100	0	1	21.9031	14	3	1	0	1	36.83	214.944	25.8333	9.02	1.22	0.02	7	148	1.53333	0	1	0	0	0	0	0	1	1	0	1	0
0	0	10.8222	51-60	1	1	33.9792	14	4	1	0	1	37.2939	120.4	9.02857	1003.4	119.48	1.16	15	20	1.24	0	0	0	1	0	0	0	0	0	0	1	0
0	0	19.0146	71-80	1	1	24.2701	3	2	1	0	1	36.815	117	8.125	2.34	3.4	0.31	22	20	0.5	1	0	0	0	0	0	0	0	0	0	1	0
0	0	11.0785	31-40	1	0	31.6564	3	3	1	0	1	37.71	88	8.5	3.755	0.825	0.065	26.5	54.5	0.625	0	0	0	0	0	0	1	0	0	0	1	0
0	0	6.64375	91-100	0	0	33.8285	12	1	1	0	1	37.2214	103.8	8.95	5.66	2.77	0.18	37	28	1.425	0	0	0	0	0	0	0	1	0	0	1	0
0	0	11.0778	71-80	1	1	35.2366	14	4	1	0	1	38.5183	153.333	16.4667	14.05	2.73	0.09	81	42	1.8	0	0	1	0	0	0	0	1	0	0	1	0
0	0	16.5868	61-70	1	1	34.9368	11	3	1	1	1	36.92	135.5	19	2.18	0.26	0	49.3333	77.6667	3.03333	1	0	0	0	0	0	0	0	0	0	1	0
0	0	4.36528	21-30	0	0	28.5295	14	4	1	0	1	37.8833	90	13.55	11.03	1.6	0.07	45	39.5	0.85	0	0	0	0	0	0	0	0	0	0	1	0
0	0	19.0229	81-90	1	0	32.4151	15	4	1	0	1	36.08	150.167	22.1	4.86	306.9	0.23	12	17	2.05	0	0	0	0	0	0	0	1	1	1	1	0
0	1	7.02639	61-70	0	0	26.8302	3	4	1	0	1	37.2943	279	25.5	22.04	2.18	0.12	22	111	0.85	1	0	0	0	0	0	0	1	0	0	1	0
0	0	4.61042	81-90	1	1	29.784	15	3	1	0	1	36.6311	311.571	13.9333	9.98	1.74	0.03	35	23	3.2	0	0	0	0	0	1	0	1	1	0	1	0
0	0	16.7292	51-60	1	1	32.1001	3	4	1	0	1	38.3208	284.267	15.8	1497.32	91.84	3.28	28.3333	46.3333	3.92222	0	0	0	0	0	0	0	1	1	0	1	0
0	1	1.87639	51-60	0	0	26.3702	15	3	1	0	1	36.8917	132.917	22.2667	11.71	1.55	0.02	156.667	406	0.82	1	0	0	0	1	0	0	0	0	0	1	0
0	0	9.93681	61-70	1	0	35.3169	14	2	1	0	1	36.9214	118.333	9.2	7.36	1.2	0	14.5	11	0.7	0	0	1	0	0	0	0	0	0	0	1	0
0	0	29.9375	71-80	0	1	24.0234	3	3	1	0	1	36.9514	169.4	21.0333	19.11	2.29	0.01	16	32	1	0	0	1	0	0	0	0	0	0	0	1	0
0	0	15.9125	71-80	1	1	38.0864	12	1	1	0	1	36.7417	105.25	5.65	288.28	237.575	3.785	10	17.5	0.6	0	1	0	1	0	0	0	0	0	0	1	0
0	0	5.72569	21-30	0	0	20.8264	3	2			0	37.3578	73.4286	7.75	534.8	122.5	6.3	11	21	0.633333	0	0	0	0	0	0	0	0	0	0	1	0
0	1	9.95417	61-70	0	0	33.8538	12	4	1	0	1	34.3836	182.812	15.2	6.815	1.09	0.005	1490.33	2610.33	3.975	1	0	1	0	0	0	0	1	1	0	1	0
0	0	18.8174	51-60	1	0	31.0592	15	4	1	0	1	38.5157	228.455	12.8	1193.38	43.34	11.64	18	37	8.64	0	0	0	0	0	0	0	1	1	0	1	0
0	1	3.76736	21-30	1	0	15.6574	15	4	1	0	1	38.1725	157.8	16.74	969.54	134.47	10.17	11	47	1.26	0	0	0	0	0	0	0	0	0	0	1	0
0	0	4.37708	81-90	1	1	30.385	13	1	1	0	1	37.14	146	8.15	707.94	53.46	15.39	92.75	163	3.2	1	0	0	0	0	1	0	0	1	0	1	0
0	0	7.94097	81-90	0	1	31.2386	11	3	1	0	1	37.3171	267.5	13.8	10.88	2.18	0.11	13	10.5	0.75	0	0	1	0	0	0	0	0	0	0	1	0
0	0	11.6944	71-80	1	0	44.6367	14	4	1	0	1	37.8846	228.143	14.6	14.31	1.64	0.01	33	33	0.8	0	0	1	0	0	0	0	1	0	0	1	0
0	0	2.62639	31-40	1	1	28.601	14	3	1	0	1	37.5467	113	8.8	569.24	1.008	1.8	32	37	0.575	0	0	0	1	0	0	0	0	0	0	1	0
0	0	2.78958	21-30	1	0	20.9024	11	3			0	36.5633	89	9.35	1220.1	2.215	0	215	88.25	1.15	0	0	0	0	0	0	0	0	0	0	1	0
0	0	12.1069	61-70	1	1	40.0281	9	1			0	36.9267	87.6667	8.2	6.35	0.5	0.06	5	22	5.9	1	0	1	0	0	0	0	1	1	0	1	0
0	1	2.19653	31-40	1	0	22.8883	3	3	1	1	1	37.11	94.2	12.425	1103.02	117.9	5.24	70	234.5	2.275	0	0	1	0	0	0	0	0	0	0	1	0
0	0	3.09444	21-30	0	0	32.2865	11	2	1	0	1	37.4162	172.929	9.13333	603.65	248.87	2.37	19	20	0.475	0	0	1	1	0	0	0	1	0	0	1	0
0	0	4.68125	21-30	1	0	29.6051	14	1			0	37.37	93.7778	10.3667	9.01	0.91	0	111.5	56	0.681818	0	0	0	0	0	0	0	0	0	0	1	0
0	1	2.27292	61-70	1	1	21.0727	15	4	1	0	1	36.8356	209.312	10.3	1107.6	62.4	45.5	83.3333	177	3.56667	0	0	0	0	0	0	1	1	0	0	1	0
0	1	8.03472	81-90	1	1	23.564	7	4	1	0	1	37.2075	156.333	9.96667	4.85	0.51	0.11	77	81.3333	1.56667	0	0	0	1	0	0	0	0	1	0	1	0
0	0	3.75278	51-60	0	0	27.7509	13	3			0	36.6533	113.75	7.05	2.65	2.71	0.07	17.3333	27.6667	0.7	0	0	0	0	0	0	0	0	0	0	1	0
0	1	4.40972	71-80	0	1	35.796	15	2	0		1	36.45	226.375	11.51	7.768	0.868	0.048	50	118	0.775	0	0	0	1	0	0	0	0	0	1	1	0
0	0	9.70417	61-70	1	1	23.5261	11	3	1	0	1	38.1271	153.5	10	1059.03	130.52	1.49	13	15	0.7	0	0	1	0	0	0	0	0	0	0	1	0
0	1	3.63681	61-70	1	1	36.2449	3	4	1	0	1	37.6217	144.286	13.125	12.33	1.16	0	13	16	0.94	0	0	1	0	0	0	0	0	0	0	1	0
0	0	9.15833	81-90	0	1	27.7441	11	3			0	36.1986	93.3333	7.35	484.76	107.71	13.34	97	72	1.23333	0	0	0	0	0	0	0	0	1	0	1	0
0	0	5.90694	51-60	0	1	24.9135	15	3	1	1	1	37.355	74	9.7	19.34	0.72	0.02	6.66667	80.25	0.5	0	0	0	1	0	0	0	0	0	0	1	0
0	1	1.76181	71-80	1	0	26.5629	15	3	1	0	1	38.0115	140.167	10.2	1.91667	1.775	0.01	37	37	1.06	0	0	1	0	0	0	1	1	1	0	1	0
0	1	1.125	81-90	1	1	45.3704	3	4	1	0	1	36.3386	326.6	21.875	18.46	0.47	0	2780	2491.33	4.55	0	0	0	0	0	0	0	1	1	0	1	0
0	0	16.0035	31-40	1	0	46.5769	13	2	1	0	1	37.4544	146.75	24.7667	24.07	1.2	0	14	11	0.7	0	0	0	0	0	0	0	0	0	0	1	0
0	0	8.81111	51-60	0	1	28.8044	9	3	1	1	1	36.38	249.778	9.225	1430.92	0.245	2.83	41	27	1.05	0	1	0	0	0	0	0	1	0	0	1	0
0	0	7.6125	61-70	0	1	22.4	14	3	1	1	1	36.9578	127.882	13.0667	1116.5	279.85	11.6	21	60	0.55	1	0	0	0	1	0	0	1	0	0	1	0
0	0	7.80625	71-80	0	0	42.1665	15	2	1	0	1	36.8186	217.667	9.55	705.975	203.355	11.415	25	42.5	1.13333	1	0	0	0	0	0	0	1	1	0	1	0
0	0	5.06667	71-80	0	0	24.6832	14	4	1	0	1	37.556	120.5	14.775	11.44	2.03	0.01	192	33	1.15	0	0	0	0	0	0	0	0	1	0	1	0
0	1	0.83125	61-70	0	0	21.9429	15	3	1	0	1	38.382	190.8	22.925	20.49	2.277	0.05	67	418	6.33333	0	0	1	1	0	0	0	1	1	0	1	0
0	1	19.7903	81-90	1	0	25.6055	3	3	1	0	1	36.956	162.333	20.75	17.92	1.91	0.2	38.5	73.5	1.575	1	0	0	0	0	0	0	1	1	0	1	0
0	0	4.06042	81-90	0	1	35.2	15	2			0	36.9114	217.6	12.15	9.95	1.12	0	12.5	15	1.3	0	0	0	1	0	0	0	1	1	0	1	0
0	1	9.87292	51-60	1	1	32.3507	3	2	1	0	1	37.1794	176.833	18.56	10.32	0.75	0	1086	1988.2	1.98	1	0	0	1	0	0	0	1	0	0	1	0
0	0	3.10972	61-70	0	1	26.9896	14	3			0	37.31	124	12.9	1215.36	167.04	2.88	17	30	0.533333	0	0	0	0	0	1	0	0	0	0	1	0
0	1	1.72431	81-90	1	1	18.8408	15	4	1	0	1	36.3967	126.333	46.1	3929.16	73.98	20.55	88	76.5	0.6	0	1	0	1	0	0	0	0	0	0	1	0
0	0	8.48403	61-70	0	0	41.3404	15	3	1	0	1	36.928	158	22.4833	11.54	2.8	0.15	78	45	0.666667	0	0	0	0	0	1	0	0	0	1	1	0
0	0	9.72153	41-50	0	0	32.9083	10	3	1	0	1	37.2133	100	27.15	2607.7	29.3	0	546	1044	0.866667	1	0	0	0	0	0	1	0	0	0	1	0
0	0	4.53333	71-80	0	1	32.8181	15	3			0	37.148	160.5	16.82	1407.27	66.79	3.185	25	34	0.96	1	0	0	1	0	0	0	0	0	0	1	0
0	0	5.21458	81-90	0	1	28.9633	11	3	1	0	1	37.1475	129.5	12.8	1053.28	1135	22.7	32	33	1	0	0	0	0	0	0	0	0	0	0	1	0
0	0	19.816	91-100	1	1	26.3791	6	0	1	0	1	37.2529	119	9	494	109	29.15	22	29	0.9	0	0	0	0	0	0	0	0	0	0	1	0
0	0	7.25417	81-90	1	0	24.6603	13	3			0	36.58	133.625	20	18.9	0.42	0	21	20	2.7	1	0	0	1	0	1	0	0	1	0	1	0
0	0	2.96181	41-50	1	0	25.3906	15	2	1	0	1	36.8108	153	7.65	658	169.2	0	24.5	70.5	0.933333	0	0	0	0	0	0	1	0	0	0	1	0
0	0	63.6688	71-80	0	0	20.9488	7	4			0	37.4717	108.667	17.05	14.92	1.8	0.02	15.5	45	0.8	0	0	0	0	0	0	0	1	0	0	1	0
0	0	7.68194	81-90	0	0	19.6875	15	3	1	0	1	36.5643	187.8	24.6667	26.29	0.995	0.19	30	36	0.933333	0	0	0	0	0	0	0	1	0	0	1	0
0	0	18.1736	61-70	0	1	28.7197	4	2	1	0	1	36.9	113.5	15.3	1214.91	160.113	4.93333	11.5	14.5	0.566667	0	0	0	0	0	0	0	0	0	1	1	0
0	0	9.50278	51-60	1	1	31.325	3	3	1	0	1	37.005	169.333	17.8333	394.44	0.68	2.82	40.5	77	1.1	0	0	0	0	0	0	1	1	0	0	1	0
0	1	1.39653	81-90	0	1	33.7891	15	4	1	0	1	38.2756	193.6	38.525	34.1633	1.84333	0.46	93	242.667	2.25	1	0	0	0	0	0	0	1	0	0	1	0
0	0	4.05903	81-90	0	1	20.8688	14	3			0	36.0483	195	10.45	800.4	284.2	18.56	14.75	17	0.85	0	0	0	0	0	0	0	0	0	0	1	0
0	1	1.79861	71-80	1	1	36.4299	13	2	1	0	1	37.0063	142.25	8.2	0.175	0.183333	0.18	49.6667	205.333	1.55	1	0	0	0	0	0	1	1	0	0	1	0
[truncated: 1,340 more rows]
